# Supplementary material for: Detection of Copy Number Variations in Woori-Heukdon Populations with the Illumina PorcineSNP60 Bead-Chip Array
Source: Animals (Basel). 2025 Mar 9;15(6):774. doi: 10.3390/ani15060774 (PMC11939295; doi:10.3390/ani15060774)
Supplement: Supplementary file 1 [file animals-15-00774-s001.zip]

Archive with 1 entries (1 files):
- animals-3415751-supplementary.xlsx
