# Supplementary material for: Detection of Copy Number Variations in Woori-Heukdon Populations with the Illumina PorcineSNP60 Bead-Chip Array
Source: Animals (Basel). 2025 Mar 9;15(6):774. doi: 10.3390/ani15060774 (PMC11939295; doi:10.3390/ani15060774)
Supplement: Supplementary file 1 [file animals-15-00774-s001.zip › animals-3415751-supplementary.xlsx]

## Sheet: Sheet1
Table S1. Distribution of copy number variation region (CNVR) in pigs (Sus Scrofa) autosomes.
Table S2. CNVRs Detailed CNVR Data: Gene and QTL Distribution Across Five Populationsin five pig populations.
Table S3. Annotation Clusters and Enrichment Scores from DAVID Analysis
Table S4. Comparison of CNVRs Identified in This Study with Previously Reported Pig CNVRs

## Sheet: Table S1
Table S1. Distribution of copy number variation region (CNVR) in pigs (Sus Scrofa) autosomes.
(a) DUC						(b) KNP						(c) F1
Chr	Length of Chromosome (Mb)	Total Length (bp)	NuMber of CNVR	Percentage (%)		Chr	Length of Chromosome (Mb)	Total Length (bp)	NuMber of CNVR	Percentage (%)		Chr	Length of Chromosome (Mb)	Total Length (bp)	Number of CNVR	Percentage (%)
1	274.33	10078235	43	3.67376		1	274.33	4614899	12	1.68224		1	274.33	163707	1	0.0596752
2	151.94	9068615	43	5.96855		2	151.94	400421	5	0.263539		2	151.94	0	0	0
3	132.85	2986570	14	2.24808		3	132.85	704927	7	0.530619		3	132.85	0	0	0
4	130.91	3903470	19	2.9818		4	130.91	1056630	5	0.807142		4	130.91	0	0	0
5	104.53	3707503	21	3.54683		5	104.53	1884261	10	1.8026		5	104.53	0	0	0
6	170.84	4341059	21	2.54101		6	170.84	79622	1	0.0466062		6	170.84	0	0	0
7	121.84	4458740	14	3.6595		7	121.84	576018	2	0.472766		7	121.84	0	0	0
8	138.97	5877213	26	4.22912		8	138.97	758566	5	0.545849		8	138.97	79793	1	0.0574174
9	139.51	3303704	23	2.36808		9	139.51	262268	3	0.187992		9	139.51	0	0	0
10	69.36	2288133	14	3.29892		10	69.36	112229	2	0.161807		10	69.36	0	0	0
11	79.17	5649127	16	7.13544		11	79.17	588232	3	0.742999		11	79.17	227522	1	0.287384
12	61.6	3036397	16	4.92922		12	61.6	18580	1	0.0301623		12	61.6	0	0	0
13	208.34	5891543	32	2.82785		13	208.34	628290	5	0.30157		13	208.34	0	0	0
14	141.755	5519611	27	3.89376		14	141.755	1094600	5	0.772175		14	141.755	0	0	0
15	140.413	3535347	24	2.51783		15	140.413	2277727	7	1.62217		15	140.413	171703	2	0.122285
16	79.9443	3284201	13	4.10811		16	79.9443	263438	2	0.329527		16	79.9443	0	0	0
17	63.4941	3047325	10	4.79938		17	63.4941	287177	1	0.452289		17	63.4941	0	0	0
18	55.983	2033865	8	3.63301		18	55.983	115937	1	0.207093		18	55.983	0	0	0
Total	2265.78	82010658	384	3.61953		Total	2265.78	15723822	77	0.69397		Total	2265.78	642725	5	0.0283666
(d) F2						(e) WRH						(f) Overall
Chr	Length of Chromosome (Mb)	Total Length (bp)	NuMber of CNVR	Percentage (%)		Chr	Length of Chromosome (Mb)	Total Length (bp)	NuMber of CNVR	Percentage (%)		Chr	Length of Chromosome (Mb)	Total Length	Number of CNVR	Percentage (%)
1	274.33	130326	1	0.047507		1	274.33	3730850	22	1.35999		1	274.33	14346012	79	5.22947
2	151.94	0	0	0		2	151.94	5364696	24	3.5308		2	151.94	11452004	67	7.53719
3	132.85	0	0	0		3	132.85	2055587	13	1.5473		3	132.85	4855558	33	3.65492
4	130.91	0	0	0		4	130.91	2904122	11	2.21841		4	130.91	4701129	32	3.59112
5	104.53	0	0	0		5	104.53	4621015	16	4.42075		5	104.53	6694898	46	6.40476
6	170.84	0	0	0		6	170.84	2401900	14	1.40594		6	170.84	5829205	39	3.41208
7	121.84	0	0	0		7	121.84	1690901	11	1.3878		7	121.84	5338839	28	4.38184
8	138.97	48313	1	0.0347651		8	138.97	2079110	13	1.49609		8	138.97	7005499	42	5.04102
9	139.51	0	0	0		9	139.51	1931950	11	1.38481		9	139.51	6799945	28	4.87416
10	69.36	0	0	0		10	69.36	1331237	7	1.91932		10	69.36	6957955	45	10.0317
11	79.17	289545	2	0.365726		11	79.17	2232153	10	2.81944		11	79.17	5416391	47	6.84147
12	61.6	0	0	0		12	61.6	2225265	7	3.61244		12	61.6	4220020	38	6.85068
13	208.34	253855	2	0.121847		13	208.34	2097185	15	1.00662		13	208.34	3383703	25	1.62413
14	141.755	0	0	0		14	141.755	4512193	20	3.18308		14	141.755	4539984	28	3.20269
15	140.413	0	0	0		15	140.413	1737537	14	1.23745		15	140.413	8125596	51	5.78694
16	79.9443	0	0	0		16	79.9443	1380958	8	1.7274		16	79.9443	3940604	25	4.92919
17	63.4941	170050	1	0.26782		17	63.4941	585735	6	0.922503		17	63.4941	3609019	18	5.68402
18	55.983	0	0	0		18	55.983	718289	3	1.28305		18	55.983	2172022	10	3.87979
Total	2265.78	892089	7	0.0393723		Total	2265.78	43600683	225	1.92431		Total	2265.78	109388383	681	4.82785

## Sheet: Table S2
Table S2. CNVRs Detailed CNVR Data: Gene and QTL Distribution Across Five Populationsin five pig populations.
CNVR	Chr	Start	End	Length	list	Type	Genes	QTL Name (ID)
CNVR_1	1	205163	1826726	1621564	DUC	Loss	AFDN,C1H6orf120,DACT2,DLL1,ERMARD,FRMD1,KIF25,LOC110259813,LOC110259815,PHF10,SMOC2,TCTE3,THBS2,WDR27	Arachidonic acid to dihomo-gamma-linolenic acid ratio QTL (101775),Arachidonic acid to eicosadienoic acid ratio QTL (101974),Average daily gain QTL (28795),Backfat at rump QTL (23331),Body weight QTL (153574),Body weight QTL (826),Calcium to phosphorus ratio QTL (180378),Cannon bone circumference QTL (223576),Cannon bone circumference QTL (223577),Cannon bone circumference QTL (223578),Cannon bon…
CNVR_2	1	2216203	2519551	303349	DUC	Loss	RPS6KA2	Arachidonic acid content QTL (125108),Average backfat thickness QTL (125085),Body weight QTL (153497),Body weight QTL (826),Carcass weight (cold) QTL (125084),Diameter of angular fibers QTL (2793),Gamma-linolenic acid content QTL (125111),Glucose level QTL (15087),Loin fat percentage QTL (38050),Loin muscle area QTL (21352),Loin muscle area QTL (3221),Loin muscle area QTL (38072),Marbling QTL (38…
CNVR_3	1	15728667	15778035	49369	WRH	Mixed	IYD	Average backfat thickness QTL (5670),Average daily gain QTL (5680),Backfat at last rib QTL (21208),Body weight QTL (826),Diameter of angular fibers QTL (2793),Drip loss QTL (7751),Drip loss QTL (7763),Drip loss QTL (7768),Drip loss QTL (7776),Drip loss QTL (7815),Drip loss QTL (8004),Drip loss QTL (8012),Drip loss QTL (8043),Drip loss QTL (8048),Drip loss QTL (8110),Drip loss QTL (8154),Drip loss…
CNVR_4	1	22945118	23143307	198190	DUC	Mixed	NMBR	Average backfat thickness QTL (5670),Average daily gain QTL (319),Average daily gain QTL (5680),Backfat at last rib QTL (21208),Body weight QTL (826),Diameter of angular fibers QTL (2793),Dressing percentage QTL (160951),Drip loss QTL (7751),Drip loss QTL (7753),Drip loss QTL (7763),Drip loss QTL (7776),Drip loss QTL (7815),Drip loss QTL (7887),Drip loss QTL (8012),Drip loss QTL (8043),Drip loss …
CNVR_5	1	23437866	23571325	133460	WRH	Mixed	.	Average backfat thickness QTL (5670),Average daily gain QTL (319),Average daily gain QTL (5680),Backfat at last rib QTL (21208),Body weight QTL (826),Diameter of angular fibers QTL (2793),Drip loss QTL (7751),Drip loss QTL (7763),Drip loss QTL (7776),Drip loss QTL (7815),Drip loss QTL (8012),Drip loss QTL (8043),Drip loss QTL (8110),Drip loss QTL (8154),Drip loss QTL (8349),Drip loss QTL (8411),D…
CNVR_6	1	23841955	24020779	178825	DUC	Mixed	.	Average backfat thickness QTL (5670),Average daily gain QTL (216149),Average daily gain QTL (319),Average daily gain QTL (5680),Backfat at last rib QTL (21208),Body weight QTL (826),Diameter of angular fibers QTL (2793),Drip loss QTL (7751),Drip loss QTL (7763),Drip loss QTL (7776),Drip loss QTL (7815),Drip loss QTL (8012),Drip loss QTL (8043),Drip loss QTL (8110),Drip loss QTL (8154),Drip loss Q…
CNVR_7	1	34483855	34635151	151297	DUC	Mixed	.	Average backfat thickness QTL (5670),Average daily gain QTL (16844),Average daily gain QTL (5680),Backfat at last rib QTL (21208),Backfat at last rib QTL (5674),Belly meat content QTL (5679),Body weight QTL (5232),Drip loss QTL (7751),Drip loss QTL (7763),Drip loss QTL (7776),Drip loss QTL (7791),Drip loss QTL (7793),Drip loss QTL (7815),Drip loss QTL (7821),Drip loss QTL (7828),Drip loss QTL (79…
CNVR_8	1	35325545	35346704	21160	DUC	Gain	THEMIS	Average backfat thickness QTL (5670),Average daily gain QTL (16844),Average daily gain QTL (5680),Backfat at last rib QTL (21208),Backfat at last rib QTL (5674),Belly meat content QTL (5679),Body weight QTL (5232),Drip loss QTL (7751),Drip loss QTL (7763),Drip loss QTL (7776),Drip loss QTL (7791),Drip loss QTL (7793),Drip loss QTL (7815),Drip loss QTL (7821),Drip loss QTL (7828),Drip loss QTL (79…
CNVR_9	1	46051365	46327444	276080	KNP	Loss	EYS	Average backfat thickness QTL (5670),Average daily gain QTL (16844),Average daily gain QTL (338),Average daily gain QTL (5680),Backfat at last rib QTL (21208),Backfat at last rib QTL (5674),Belly meat content QTL (5679),Body weight QTL (29689),Body weight QTL (5232),CD4-positive leukocyte percentage QTL (17833),CD4-positive leukocyte percentage QTL (17834),CD4-positive/CD8-positive leukocyte rati…
CNVR_10	1	46327444	46442229	114786	DUC,KNP	Mixed	EYS	Average backfat thickness QTL (5670),Average daily gain QTL (16844),Average daily gain QTL (338),Average daily gain QTL (5680),Backfat at last rib QTL (21208),Backfat at last rib QTL (5674),Belly meat content QTL (5679),Body weight QTL (29689),Body weight QTL (5232),CD4-positive leukocyte percentage QTL (17833),CD4-positive leukocyte percentage QTL (17834),CD4-positive/CD8-positive leukocyte rati…
CNVR_11	1	46442229	46733048	290820	KNP	Loss	EYS	Age at puberty QTL (21991),Average backfat thickness QTL (5670),Average daily gain QTL (16844),Average daily gain QTL (338),Average daily gain QTL (5680),Backfat at last rib QTL (21208),Backfat at last rib QTL (5674),Belly meat content QTL (5679),Body weight QTL (29689),Body weight QTL (5232),CD4-positive leukocyte percentage QTL (17833),CD4-positive leukocyte percentage QTL (17834),CD4-positive/…
CNVR_12	1	48193514	48212404	18891	DUC	Mixed	.	Average backfat thickness QTL (5670),Average daily gain QTL (16844),Average daily gain QTL (338),Average daily gain QTL (5680),Backfat at last rib QTL (21208),Backfat at last rib QTL (5674),Belly meat content QTL (5679),Body weight QTL (29689),Body weight QTL (5232),CD4-positive leukocyte percentage QTL (17833),CD4-positive leukocyte percentage QTL (17834),CD4-positive/CD8-positive leukocyte rati…
CNVR_13	1	48617125	48649423	32299	DUC	Mixed	.	Average backfat thickness QTL (5670),Average daily gain QTL (16844),Average daily gain QTL (338),Average daily gain QTL (5680),Backfat at last rib QTL (21208),Backfat at last rib QTL (5674),Belly meat content QTL (5679),Body weight QTL (29689),Body weight QTL (5232),CD4-positive leukocyte percentage QTL (17833),CD4-positive leukocyte percentage QTL (17834),CD4-positive/CD8-positive leukocyte rati…
CNVR_14	1	48649423	48870797	221375	DUC,WRH	Mixed	.	Age at puberty QTL (21995),Average backfat thickness QTL (5670),Average daily gain QTL (16844),Average daily gain QTL (170888),Average daily gain QTL (338),Average daily gain QTL (5680),Backfat at last rib QTL (21208),Backfat at last rib QTL (5674),Belly meat content QTL (5679),Body weight QTL (29689),Body weight QTL (5232),CD4-positive leukocyte percentage QTL (17833),CD4-positive leukocyte perc…
CNVR_15	1	59374281	59464681	90401	DUC	Mixed	.	Average backfat thickness QTL (5670),Average daily gain QTL (16844),Average daily gain QTL (338),Average daily gain QTL (5680),Backfat at last rib QTL (21208),Backfat at last rib QTL (5674),Backfat at tenth rib QTL (43),Belly meat content QTL (5679),Body weight (weaning) QTL (5262),Body weight QTL (29689),Body weight QTL (5232),CD4-positive leukocyte percentage QTL (17833),CD4-positive leukocyte …
CNVR_16	1	60027416	60256431	229016	DUC	Mixed	.	Average backfat thickness QTL (42),Average backfat thickness QTL (5670),Average daily gain QTL (16844),Average daily gain QTL (16885),Average daily gain QTL (338),Average daily gain QTL (5680),Backfat at last rib QTL (21208),Backfat at last rib QTL (5674),Backfat at tenth rib QTL (43),Belly meat content QTL (5679),Body weight (weaning) QTL (5262),Body weight QTL (29689),Body weight QTL (5232),Car…
CNVR_17	1	60256431	60338211	81781	DUC,KNP	Mixed	.	Average backfat thickness QTL (42),Average backfat thickness QTL (5670),Average daily gain QTL (16844),Average daily gain QTL (16885),Average daily gain QTL (170881),Average daily gain QTL (338),Average daily gain QTL (5680),Backfat at last rib QTL (21208),Backfat at last rib QTL (5674),Backfat at tenth rib QTL (43),Belly meat content QTL (5679),Body weight (weaning) QTL (5262),Body weight QTL (2…
CNVR_18	1	60338211	60826036	487826	KNP	Loss	EPHA7	Average backfat thickness QTL (42),Average backfat thickness QTL (5670),Average daily gain QTL (16844),Average daily gain QTL (16885),Average daily gain QTL (170881),Average daily gain QTL (338),Average daily gain QTL (5680),Backfat at last rib QTL (21208),Backfat at last rib QTL (5674),Backfat at tenth rib QTL (43),Belly meat content QTL (5679),Body weight (weaning) QTL (5262),Body weight QTL (2…
CNVR_19	1	61757457	61885245	127789	WRH	Loss	.	Average backfat thickness QTL (42),Average backfat thickness QTL (5670),Average daily gain QTL (16844),Average daily gain QTL (16885),Average daily gain QTL (338),Average daily gain QTL (5680),Backfat at last rib QTL (21208),Backfat at last rib QTL (5674),Backfat at tenth rib QTL (43),Belly meat content QTL (5679),Body weight (weaning) QTL (5262),Body weight QTL (29689),Body weight QTL (5232),Car…
CNVR_20	1	62307146	62371709	64564	KNP	Loss	.	Average backfat thickness QTL (42),Average backfat thickness QTL (5670),Average daily gain QTL (16844),Average daily gain QTL (16885),Average daily gain QTL (338),Average daily gain QTL (5680),Backfat at last rib QTL (21208),Backfat at last rib QTL (5674),Backfat at tenth rib QTL (43),Belly meat content QTL (5679),Body weight (weaning) QTL (5262),Body weight QTL (29689),Body weight QTL (5232),Car…
CNVR_21	1	62681226	62781138	99913	WRH	Loss	.	Average backfat thickness QTL (42),Average backfat thickness QTL (5670),Average daily gain QTL (16844),Average daily gain QTL (16885),Average daily gain QTL (338),Average daily gain QTL (5680),Backfat at last rib QTL (21208),Backfat at last rib QTL (5674),Backfat at tenth rib QTL (43),Belly meat content QTL (5679),Body weight (weaning) QTL (5262),Body weight QTL (29689),Body weight QTL (5232),Car…
CNVR_22	1	68488874	68525440	36567	KNP	Mixed	GRIK2	45 min-24 h pH decline QTL (21557),Average backfat thickness QTL (42),Average backfat thickness QTL (5670),Average daily gain QTL (16844),Average daily gain QTL (16885),Average daily gain QTL (338),Average daily gain QTL (5680),Backfat at last rib QTL (21208),Backfat at last rib QTL (5674),Backfat at tenth rib QTL (43),Belly meat content QTL (5679),Body weight (weaning) QTL (5262),Body weight QTL…
CNVR_23	1	68525440	68549249	23810	KNP,WRH	Mixed	GRIK2	45 min-24 h pH decline QTL (21557),Average backfat thickness QTL (42),Average backfat thickness QTL (5670),Average daily gain QTL (16844),Average daily gain QTL (16885),Average daily gain QTL (338),Average daily gain QTL (5680),Backfat at last rib QTL (21208),Backfat at last rib QTL (5674),Backfat at tenth rib QTL (43),Belly meat content QTL (5679),Body weight (weaning) QTL (5262),Body weight QTL…
CNVR_24	1	68549249	68876438	327190	DUC,KNP,WRH	Mixed	GRIK2	45 min-24 h pH decline QTL (21557),Average backfat thickness QTL (42),Average backfat thickness QTL (5670),Average daily gain QTL (16844),Average daily gain QTL (16885),Average daily gain QTL (338),Average daily gain QTL (5680),Backfat at last rib QTL (21208),Backfat at last rib QTL (5674),Backfat at tenth rib QTL (43),Belly meat content QTL (5679),Body weight (weaning) QTL (5262),Body weight QTL…
CNVR_25	1	68876438	68903200	26763	WRH	Mixed	.	45 min-24 h pH decline QTL (21557),Average backfat thickness QTL (42),Average backfat thickness QTL (5670),Average daily gain QTL (16844),Average daily gain QTL (16885),Average daily gain QTL (338),Average daily gain QTL (5680),Backfat at last rib QTL (21208),Backfat at last rib QTL (5674),Backfat at tenth rib QTL (43),Belly meat content QTL (5679),Body weight (weaning) QTL (5262),Body weight QTL…
CNVR_26	1	68995266	69035750	40485	WRH	Mixed	.	45 min-24 h pH decline QTL (21557),Average backfat thickness QTL (42),Average backfat thickness QTL (5670),Average daily gain QTL (16844),Average daily gain QTL (16885),Average daily gain QTL (338),Average daily gain QTL (5680),Backfat at last rib QTL (21208),Backfat at last rib QTL (5674),Backfat at tenth rib QTL (43),Belly meat content QTL (5679),Body weight (weaning) QTL (5262),Body weight QTL…
CNVR_27	1	69035750	69083301	47552	DUC,WRH	Mixed	.	45 min-24 h pH decline QTL (21557),Average backfat thickness QTL (42),Average backfat thickness QTL (5670),Average daily gain QTL (16844),Average daily gain QTL (16885),Average daily gain QTL (338),Average daily gain QTL (5680),Backfat at last rib QTL (21208),Backfat at last rib QTL (5674),Backfat at tenth rib QTL (43),Belly meat content QTL (5679),Body weight (weaning) QTL (5262),Body weight QTL…
CNVR_28	1	69083301	69151610	68310	WRH	Mixed	.	45 min-24 h pH decline QTL (21557),Average backfat thickness QTL (42),Average backfat thickness QTL (5670),Average daily gain QTL (16844),Average daily gain QTL (16885),Average daily gain QTL (338),Average daily gain QTL (5680),Backfat at last rib QTL (21208),Backfat at last rib QTL (5674),Backfat at tenth rib QTL (43),Belly meat content QTL (5679),Body weight (weaning) QTL (5262),Body weight QTL…
CNVR_29	1	69277352	69353893	76542	DUC	Mixed	.	Average backfat thickness QTL (42),Average backfat thickness QTL (5670),Average daily gain QTL (16844),Average daily gain QTL (16885),Average daily gain QTL (338),Average daily gain QTL (5680),Backfat at last rib QTL (21208),Backfat at last rib QTL (5674),Backfat at tenth rib QTL (43),Belly meat content QTL (5679),Body weight (weaning) QTL (5262),Body weight QTL (29689),Body weight QTL (5232),Car…
CNVR_30	1	69353893	69582940	229048	DUC,WRH	Mixed	.	Average backfat thickness QTL (42),Average backfat thickness QTL (5670),Average daily gain QTL (16844),Average daily gain QTL (16885),Average daily gain QTL (338),Average daily gain QTL (5680),Backfat at last rib QTL (21208),Backfat at last rib QTL (5674),Backfat at tenth rib QTL (43),Belly meat content QTL (5679),Body weight (weaning) QTL (5262),Body weight QTL (29689),Body weight QTL (5232),Car…
CNVR_31	1	78692029	78967500	275472	DUC	Mixed	.	Average backfat thickness QTL (42),Average backfat thickness QTL (5670),Average daily gain QTL (16844),Average daily gain QTL (16885),Average daily gain QTL (338),Average daily gain QTL (5680),Average daily gain QTL (841),Backfat at last rib QTL (16831),Backfat at last rib QTL (21208),Backfat at last rib QTL (5674),Backfat at rump QTL (21206),Backfat at tenth rib QTL (4014),Backfat at tenth rib Q…
CNVR_32	1	87929177	87967508	38332	KNP	Loss	.	Average backfat thickness QTL (42),Average backfat thickness QTL (5670),Average daily gain QTL (16844),Average daily gain QTL (16885),Average daily gain QTL (5680),Average daily gain QTL (841),Backfat at last rib QTL (16831),Backfat at last rib QTL (21208),Backfat at last rib QTL (5674),Backfat at rump QTL (21206),Backfat at tenth rib QTL (4014),Backfat at tenth rib QTL (43),Backfat at tenth rib …
CNVR_33	1	90963938	91192617	228680	DUC	Mixed	.	Average backfat thickness QTL (5670),Average daily gain QTL (16886),Average daily gain QTL (5680),Backfat at last rib QTL (16831),Backfat at last rib QTL (21208),Backfat at last rib QTL (5674),Backfat at rump QTL (21206),Backfat at tenth rib QTL (5672),Backfat weight QTL (12725),Belly meat content QTL (5679),Body weight (weaning) QTL (5262),Body weight QTL (29689),Body weight QTL (5232),CD2-posit…
CNVR_34	1	91410496	91619073	208578	DUC,KNP	Mixed	.	Average backfat thickness QTL (5670),Average daily gain QTL (16886),Average daily gain QTL (28799),Average daily gain QTL (5680),Backfat at last rib QTL (16831),Backfat at last rib QTL (21208),Backfat at last rib QTL (5674),Backfat at rump QTL (21206),Backfat at tenth rib QTL (5672),Backfat weight QTL (12725),Belly meat content QTL (5679),Body weight (weaning) QTL (5262),Body weight QTL (29689),B…
CNVR_35	1	92633602	92829110	195509	WRH	Gain	.	Average backfat thickness QTL (5670),Average daily gain QTL (16886),Average daily gain QTL (5680),Backfat at last rib QTL (16831),Backfat at last rib QTL (21208),Backfat at last rib QTL (5674),Backfat at rump QTL (21206),Backfat at tenth rib QTL (5672),Backfat weight QTL (12725),Belly meat content QTL (5679),Body weight (weaning) QTL (5262),Body weight QTL (29689),Body weight QTL (5232),CD2-posit…
CNVR_36	1	99908988	99991986	82999	WRH	Mixed	CXXC1,MBD1,SKA1	Average backfat thickness QTL (5670),Average daily gain QTL (16886),Average daily gain QTL (329),Average daily gain QTL (3673),Average daily gain QTL (5680),Backfat at last rib QTL (16831),Backfat at last rib QTL (21208),Backfat at last rib QTL (5674),Backfat at mid-back QTL (5206),Backfat at rump QTL (21206),Backfat at tenth rib QTL (5672),Backfat weight QTL (12725),Belly meat content QTL (5679)…
CNVR_37	1	117583391	117735952	152562	DUC	Mixed	UNC13C	Average backfat thickness QTL (3793),Average backfat thickness QTL (5670),Average daily gain QTL (16886),Average daily gain QTL (329),Average daily gain QTL (3673),Average daily gain QTL (5680),Average daily gain QTL (5928),Backfat at last lumbar QTL (17787),Backfat at last rib QTL (21208),Backfat at last rib QTL (3794),Backfat at last rib QTL (5674),Backfat at mid-back QTL (5206),Backfat at rump…
CNVR_38	1	121134328	121357034	222707	DUC,KNP	Mixed	SPPL2A,TRPM7,USP50,USP8	Average backfat thickness QTL (3793),Average backfat thickness QTL (5670),Average daily gain QTL (16886),Average daily gain QTL (329),Average daily gain QTL (3673),Average daily gain QTL (5680),Average daily gain QTL (5928),Backfat at last lumbar QTL (17787),Backfat at last lumbar QTL (45),Backfat at last rib QTL (21208),Backfat at last rib QTL (3794),Backfat at last rib QTL (5674),Backfat at mid…
CNVR_39	1	153586416	153645394	58979	DUC,WRH	Mixed	.	Aspartate aminotransferase activity QTL (7480),Average backfat thickness QTL (17996),Average backfat thickness QTL (3793),Average backfat thickness QTL (4016),Average backfat thickness QTL (5670),Average backfat thickness QTL (864),Average daily gain QTL (16845),Average daily gain QTL (16887),Average daily gain QTL (3914),Average daily gain QTL (3917),Average daily gain QTL (5680),Average daily g…
CNVR_40	1	154272344	154463118	190775	KNP	Mixed	.	Aspartate aminotransferase activity QTL (7480),Average backfat thickness QTL (17996),Average backfat thickness QTL (3793),Average backfat thickness QTL (4016),Average backfat thickness QTL (5670),Average backfat thickness QTL (864),Average daily gain QTL (16845),Average daily gain QTL (16887),Average daily gain QTL (3914),Average daily gain QTL (3917),Average daily gain QTL (5680),Average daily g…
CNVR_41	1	154463118	154656174	193057	DUC,KNP,WRH	Mixed	.	Aspartate aminotransferase activity QTL (7480),Average backfat thickness QTL (17996),Average backfat thickness QTL (2844),Average backfat thickness QTL (3793),Average backfat thickness QTL (4016),Average backfat thickness QTL (5670),Average backfat thickness QTL (864),Average daily gain QTL (16845),Average daily gain QTL (16887),Average daily gain QTL (3914),Average daily gain QTL (3917),Average …
CNVR_42	1	154656174	155888898	1232725	KNP	Mixed	CDH19,DSEL	Aspartate aminotransferase activity QTL (7480),Average backfat thickness QTL (17996),Average backfat thickness QTL (2844),Average backfat thickness QTL (3793),Average backfat thickness QTL (4016),Average backfat thickness QTL (5670),Average backfat thickness QTL (864),Average daily gain QTL (16845),Average daily gain QTL (16887),Average daily gain QTL (22259),Average daily gain QTL (22260),Averag…
CNVR_43	1	160210902	160594606	383705	DUC	Mixed	.	Aspartate aminotransferase activity QTL (7480),Average backfat thickness QTL (17996),Average backfat thickness QTL (211916),Average backfat thickness QTL (216342),Average backfat thickness QTL (216343),Average backfat thickness QTL (216345),Average backfat thickness QTL (216346),Average backfat thickness QTL (216347),Average backfat thickness QTL (2844),Average backfat thickness QTL (3793),Averag…
CNVR_44	1	170078932	170484762	405831	WRH	Mixed	.	Abdominal circumference QTL (256571),Adipocyte diameter QTL (12803),Age at puberty QTL (520),Alkaline phosphatase activity QTL (6352),Alkaline phosphatase activity QTL (6355),Average backfat thickness QTL (2844),Average backfat thickness QTL (3793),Average daily gain QTL (3914),Average daily gain QTL (3917),Average daily gain QTL (5680),Average daily gain QTL (5681),Average daily gain QTL (5929),…
CNVR_45	1	172957037	173053323	96287	KNP	Mixed	.	Abdominal circumference QTL (256585),Adipocyte diameter QTL (12803),Adipocyte diameter QTL (12816),Adipocyte diameter QTL (12819),Age at puberty QTL (520),Alkaline phosphatase activity QTL (6352),Alkaline phosphatase activity QTL (6355),Average backfat thickness QTL (2844),Average backfat thickness QTL (310),Average backfat thickness QTL (3793),Average daily gain QTL (3914),Average daily gain QTL…
CNVR_46	1	173053323	173086704	33382	DUC,KNP,F1,WRH	Mixed	.	Adipocyte diameter QTL (12803),Adipocyte diameter QTL (12816),Adipocyte diameter QTL (12819),Age at puberty QTL (520),Alkaline phosphatase activity QTL (6352),Alkaline phosphatase activity QTL (6355),Average backfat thickness QTL (2844),Average backfat thickness QTL (310),Average backfat thickness QTL (3793),Average daily gain QTL (3914),Average daily gain QTL (3917),Average daily gain QTL (5680)…
CNVR_47	1	173086704	173217029	130326	DUC,KNP,F1,F2,WRH	Mixed	.	Adipocyte diameter QTL (12803),Adipocyte diameter QTL (12816),Adipocyte diameter QTL (12819),Age at puberty QTL (520),Alkaline phosphatase activity QTL (6352),Alkaline phosphatase activity QTL (6355),Average backfat thickness QTL (2844),Average backfat thickness QTL (310),Average backfat thickness QTL (3793),Average daily gain QTL (3914),Average daily gain QTL (3917),Average daily gain QTL (5680)…
CNVR_48	1	173217029	173241334	24306	DUC,KNP,WRH	Mixed	.	Adipocyte diameter QTL (12803),Adipocyte diameter QTL (12816),Adipocyte diameter QTL (12819),Age at puberty QTL (520),Alkaline phosphatase activity QTL (6352),Alkaline phosphatase activity QTL (6355),Average backfat thickness QTL (2844),Average backfat thickness QTL (310),Average backfat thickness QTL (3793),Average daily gain QTL (3914),Average daily gain QTL (3917),Average daily gain QTL (5680)…
CNVR_49	1	175130260	175188329	58070	DUC	Mixed	C1H14orf28,KLHL28	Adipocyte diameter QTL (12803),Age at puberty QTL (520),Alkaline phosphatase activity QTL (6352),Alkaline phosphatase activity QTL (6355),Average backfat thickness QTL (2844),Average backfat thickness QTL (310),Average backfat thickness QTL (3793),Average daily gain QTL (3914),Average daily gain QTL (3917),Average daily gain QTL (5680),Average daily gain QTL (5681),Average daily gain QTL (5929),B…
CNVR_50	1	175188329	175400321	211993	DUC,KNP	Mixed	FANCM,FKBP3,KLHL28,PRPF39,TOGARAM1	Adipocyte diameter QTL (12803),Age at puberty QTL (520),Alkaline phosphatase activity QTL (6352),Alkaline phosphatase activity QTL (6355),Average backfat thickness QTL (2844),Average backfat thickness QTL (310),Average backfat thickness QTL (3793),Average daily gain QTL (3914),Average daily gain QTL (3917),Average daily gain QTL (5680),Average daily gain QTL (5681),Average daily gain QTL (5929),B…
CNVR_51	1	177641009	177895170	254162	DUC	Mixed	.	Adipocyte diameter QTL (12803),Age at puberty QTL (520),Alkaline phosphatase activity QTL (6352),Alkaline phosphatase activity QTL (6355),Average backfat thickness QTL (2844),Average backfat thickness QTL (310),Average backfat thickness QTL (3793),Average daily gain QTL (3914),Average daily gain QTL (3917),Average daily gain QTL (5680),Average daily gain QTL (5681),Average daily gain QTL (5929),B…
CNVR_52	1	181914049	181965674	51626	WRH	Loss	PTGDR	Adipocyte diameter QTL (12803),Adipocyte diameter QTL (18019),Age at puberty QTL (520),Alkaline phosphatase activity QTL (6352),Alkaline phosphatase activity QTL (6355),Average backfat thickness QTL (310),Average backfat thickness QTL (3793),Average daily gain QTL (2846),Average daily gain QTL (2847),Average daily gain QTL (3914),Average daily gain QTL (3917),Average daily gain QTL (5680),Average…
CNVR_53	1	197821440	197924447	103008	DUC,WRH	Mixed	.	Adipocyte diameter QTL (12803),Adipocyte diameter QTL (18019),Age at puberty QTL (520),Alkaline phosphatase activity QTL (6352),Alkaline phosphatase activity QTL (6355),Arachidonic acid content QTL (156914),Average backfat thickness QTL (310),Average backfat thickness QTL (3793),Average daily gain QTL (2846),Average daily gain QTL (2847),Average daily gain QTL (3914),Average daily gain QTL (3917)…
CNVR_54	1	197924447	197974601	50155	DUC	Mixed	.	Adipocyte diameter QTL (12803),Adipocyte diameter QTL (18019),Age at puberty QTL (520),Alkaline phosphatase activity QTL (6352),Alkaline phosphatase activity QTL (6355),Arachidonic acid content QTL (156914),Average backfat thickness QTL (310),Average backfat thickness QTL (3793),Average daily gain QTL (2846),Average daily gain QTL (2847),Average daily gain QTL (3914),Average daily gain QTL (3917)…
CNVR_55	1	204069711	204700013	630303	DUC	Mixed	ADAMTSL1	Adipocyte diameter QTL (12803),Adipocyte diameter QTL (18019),Age at puberty QTL (22000),Age at puberty QTL (520),Alkaline phosphatase activity QTL (6352),Alkaline phosphatase activity QTL (6355),Arachidonic acid content QTL (156914),Average backfat thickness QTL (310),Average backfat thickness QTL (3793),Average daily gain QTL (170905),Average daily gain QTL (2846),Average daily gain QTL (2847),…
CNVR_56	1	219441602	219527570	85969	DUC	Gain	.	Adipocyte diameter QTL (12803),Adipocyte diameter QTL (18019),Age at puberty QTL (8815),Alkaline phosphatase activity QTL (6352),Alkaline phosphatase activity QTL (6355),Arachidonic acid content QTL (156914),Average backfat thickness QTL (21204),Average backfat thickness QTL (3145),Average backfat thickness QTL (35),Average daily gain QTL (3133),Average daily gain QTL (3914),Average daily gain QT…
CNVR_57	1	226879335	227152202	272868	DUC,KNP	Mixed	.	Adipocyte diameter QTL (18019),Age at puberty QTL (8815),Arachidonic acid content QTL (156914),Average backfat thickness QTL (21204),Average backfat thickness QTL (3145),Average backfat thickness QTL (35),Average daily gain QTL (3133),Average daily gain QTL (3914),Average daily gain QTL (3917),Average daily gain QTL (446),Average daily gain QTL (447),Average daily gain QTL (448),Average daily gai…
CNVR_58	1	227152202	227201465	49264	DUC	Mixed	.	Adipocyte diameter QTL (18019),Age at puberty QTL (8815),Arachidonic acid content QTL (156914),Average backfat thickness QTL (21204),Average backfat thickness QTL (3145),Average backfat thickness QTL (35),Average daily gain QTL (3133),Average daily gain QTL (3914),Average daily gain QTL (3917),Average daily gain QTL (446),Average daily gain QTL (447),Average daily gain QTL (448),Average daily gai…
CNVR_59	1	227305858	227445863	140006	WRH	Mixed	.	Adipocyte diameter QTL (18019),Age at puberty QTL (8815),Arachidonic acid content QTL (156914),Average backfat thickness QTL (21204),Average backfat thickness QTL (3145),Average backfat thickness QTL (35),Average daily gain QTL (3133),Average daily gain QTL (3914),Average daily gain QTL (3917),Average daily gain QTL (446),Average daily gain QTL (447),Average daily gain QTL (448),Average daily gai…
CNVR_60	1	244886914	244953973	67060	WRH	Mixed	.	Adipocyte diameter QTL (18019),Age at puberty QTL (8815),Arachidonic acid content QTL (156914),Average backfat thickness QTL (192),Average backfat thickness QTL (193),Average backfat thickness QTL (194),Average backfat thickness QTL (195),Average backfat thickness QTL (196),Average backfat thickness QTL (3145),Average backfat thickness QTL (35),Average daily gain QTL (170),Average daily gain QTL …
CNVR_61	1	251805595	251824144	18550	WRH	Loss	LPAR1	Adipocyte diameter QTL (18019),Age at puberty QTL (8815),Arachidonic acid content QTL (156914),Average backfat thickness QTL (192),Average backfat thickness QTL (193),Average backfat thickness QTL (194),Average backfat thickness QTL (195),Average backfat thickness QTL (196),Average backfat thickness QTL (3145),Average backfat thickness QTL (35),Average daily gain QTL (170),Average daily gain QTL …
CNVR_62	1	253634431	253690579	56149	DUC,KNP,WRH	Mixed	SAL1,ZNF883	Adipocyte diameter QTL (18019),Average backfat thickness QTL (192),Average backfat thickness QTL (193),Average backfat thickness QTL (194),Average backfat thickness QTL (195),Average backfat thickness QTL (196),Average backfat thickness QTL (3145),Average backfat thickness QTL (35),Average daily gain QTL (170),Average daily gain QTL (3133),Average daily gain QTL (659),Backfat at last lumbar QTL (…
CNVR_63	1	262547956	262645873	97918	DUC	Gain	LOC100517451	Average daily gain QTL (659),Backfat at tenth rib QTL (23),Backfat weight QTL (401),Body weight QTL (660),Body weight QTL (661),Body weight QTL (662),Drip loss QTL (7936),Drip loss QTL (80),Drip loss QTL (8063),Drip loss QTL (8131),Drip loss QTL (8157),Drip loss QTL (8300),Drip loss QTL (8323),Drip loss QTL (8382),Drip loss QTL (8480),Drip loss QTL (8564),Drip loss QTL (8602),Ham weight QTL (376)…
CNVR_64	1	262939016	263022859	83844	DUC	Mixed	.	Average daily gain QTL (659),Backfat at tenth rib QTL (23),Backfat weight QTL (401),Body weight QTL (660),Body weight QTL (661),Body weight QTL (662),Drip loss QTL (7936),Drip loss QTL (80),Drip loss QTL (8063),Drip loss QTL (8131),Drip loss QTL (8300),Drip loss QTL (8323),Drip loss QTL (8382),Drip loss QTL (8480),Drip loss QTL (8564),Drip loss QTL (8602),Ham weight QTL (376),Leaf fat weight QTL …
CNVR_65	1	263022859	263139174	116316	DUC,WRH	Mixed	LOC100520823,LOC100521356	Average daily gain QTL (659),Backfat at tenth rib QTL (23),Backfat weight QTL (401),Body weight QTL (660),Body weight QTL (661),Body weight QTL (662),Drip loss QTL (7936),Drip loss QTL (80),Drip loss QTL (8063),Drip loss QTL (8131),Drip loss QTL (8300),Drip loss QTL (8323),Drip loss QTL (8382),Drip loss QTL (8480),Drip loss QTL (8564),Drip loss QTL (8602),Ham weight QTL (376),Leaf fat weight QTL …
CNVR_66	1	267010107	267104265	94159	DUC	Loss	MVB12B	Average daily gain QTL (170844),Average daily gain QTL (659),Backfat at tenth rib QTL (23),Backfat weight QTL (401),Body weight QTL (660),Body weight QTL (661),Body weight QTL (662),Days to 100 kg QTL (170852),Drip loss QTL (7936),Drip loss QTL (80),Drip loss QTL (8063),Drip loss QTL (8131),Drip loss QTL (8300),Drip loss QTL (8323),Drip loss QTL (8382),Drip loss QTL (8480),Drip loss QTL (8564),Dr…
CNVR_67	1	268194189	268290308	96120	DUC	Mixed	CDK9,CFAP157,FPGS,PTRH1,SH2D3C,STXBP1,TOR2A,TTC16	Average daily gain QTL (659),Backfat at tenth rib QTL (23),Backfat weight QTL (401),Body weight QTL (660),Body weight QTL (661),Body weight QTL (662),Drip loss QTL (80),Ham weight QTL (376),Leaf fat weight QTL (402),Loin and ham percentage in carcass QTL (377),Loin weight QTL (375),Umbilical hernia QTL (8742)
CNVR_68	1	268309448	268333174	23727	DUC	Mixed	ENG	Average daily gain QTL (659),Backfat at tenth rib QTL (23),Backfat weight QTL (401),Body weight QTL (660),Body weight QTL (661),Body weight QTL (662),Drip loss QTL (80),Ham weight QTL (376),Leaf fat weight QTL (402),Loin and ham percentage in carcass QTL (377),Loin weight QTL (375),Umbilical hernia QTL (8742)
CNVR_69	1	269313413	269470717	157305	DUC	Loss	CRAT,DOLPP1,IER5L,LOC110256380,MIGA2,PTPA,SH3GLB2	Arachidic acid content QTL (218041),Average daily gain QTL (659),Backfat weight QTL (401),Body weight QTL (660),Body weight QTL (661),Body weight QTL (662),Capric acid content QTL (218040),Cholesterol level QTL (218037),Cholesterol level QTL (218039),Drip loss QTL (7837),Drip loss QTL (7862),Drip loss QTL (7964),Drip loss QTL (80),Drip loss QTL (8008),Drip loss QTL (8162),Drip loss QTL (8563),Ham…
CNVR_70	1	269710467	269869873	159407	DUC	Loss	ASB6,C1H9orf50,NTMT1,PRRX2	Average daily gain QTL (194050),Average daily gain QTL (659),Backfat weight QTL (401),Body weight QTL (194049),Body weight QTL (660),Body weight QTL (661),Body weight QTL (662),Drip loss QTL (80),Ham weight QTL (376),Leaf fat weight QTL (402),Loin and ham percentage in carcass QTL (377),Loin weight QTL (375)
CNVR_71	1	270920337	270988558	68222	DUC	Loss	FIBCD1	Average daily gain QTL (659),Backfat at tenth rib QTL (127071),Backfat weight QTL (401),Body weight QTL (660),Body weight QTL (661),Body weight QTL (662),Drip loss QTL (80),Ham meat percentage QTL (32703),Ham weight QTL (376),Leaf fat weight QTL (402),Loin and ham percentage in carcass QTL (377),Loin weight QTL (375)
CNVR_72	1	271286545	271534151	247607	DUC	Loss	LOC100510887,POMT1,PRRC2B,RAPGEF1,UCK1	Average daily gain QTL (659),Backfat weight QTL (401),Body weight QTL (660),Body weight QTL (661),Body weight QTL (662),Drip loss QTL (80),Ham weight QTL (376),Leaf fat weight QTL (402),Loin and ham percentage in carcass QTL (377),Loin weight QTL (375),Teat number QTL (211794),Teat number QTL (211795),Teat number QTL (211796),Teat number QTL (211797)
CNVR_73	1	272378805	272501080	122276	DUC	Loss	AK8,BARHL1,DDX31,GTF3C4	Average daily gain QTL (659),Backfat weight QTL (401),Body weight QTL (660),Body weight QTL (661),Body weight QTL (662),Drip loss QTL (80),Ham weight QTL (376),Leaf fat weight QTL (402),Loin and ham percentage in carcass QTL (377),Loin weight QTL (375)
CNVR_74	1	272761422	272795916	34495	DUC	Loss	CEL,RALGDS	Average daily gain QTL (659),Backfat weight QTL (401),Body weight QTL (239786),Body weight QTL (660),Body weight QTL (661),Body weight QTL (662),Drip loss QTL (80),Ham weight QTL (376),Leaf fat weight QTL (402),Loin and ham percentage in carcass QTL (377),Loin weight QTL (375),Percentage of backfat and leaf fat in carcass QTL (403)
CNVR_75	1	272921032	273164804	243773	DUC	Loss	ABO,ADAMTS13,ADAMTSL2,CACFD1,FAM163B,LOC110256505,MED22,MYMK,REXO4,RPL7A,SLC2A6,STKLD1,SURF2,SURF4,SURF6	Average daily gain QTL (659),Backfat weight QTL (401),Body weight QTL (660),Body weight QTL (661),Body weight QTL (662),Drip loss QTL (80),Ham weight QTL (376),Leaf fat weight QTL (402),Loin and ham percentage in carcass QTL (377),Loin weight QTL (375),Mean corpuscular hemoglobin concentration QTL (127181),Percentage of backfat and leaf fat in carcass QTL (403)
CNVR_76	1	273164804	273779189	614386	DUC,WRH	Loss	DBH,FAM163B,RXRA,SARDH,VAV2,WDR5	Average daily gain QTL (659),Backfat weight QTL (401),Body weight QTL (660),Body weight QTL (661),Body weight QTL (662),Drip loss QTL (80),Ham weight QTL (376),Leaf fat weight QTL (402),Loin and ham percentage in carcass QTL (377),Loin weight QTL (375),Percentage of backfat and leaf fat in carcass QTL (403)
CNVR_77	1	273779189	273801498	22310	WRH	Loss	RXRA	Average daily gain QTL (659),Backfat weight QTL (401),Body weight QTL (660),Body weight QTL (661),Body weight QTL (662),Drip loss QTL (80),Ham weight QTL (376),Leaf fat weight QTL (402),Loin and ham percentage in carcass QTL (377),Loin weight QTL (375),Percentage of backfat and leaf fat in carcass QTL (403)
CNVR_78	1	273801498	273823491	21994	DUC,WRH	Loss	.	Average daily gain QTL (659),Backfat weight QTL (401),Body weight QTL (660),Body weight QTL (661),Body weight QTL (662),Drip loss QTL (80),Ham weight QTL (376),Leaf fat weight QTL (402),Loin and ham percentage in carcass QTL (377),Loin weight QTL (375),Percentage of backfat and leaf fat in carcass QTL (403)
CNVR_79	1	273823491	274093226	269736	DUC	Loss	COL5A1	Average daily gain QTL (659),Backfat weight QTL (401),Body weight QTL (660),Body weight QTL (661),Body weight QTL (662),Drip loss QTL (80),Ham weight QTL (376),Leaf fat weight QTL (402),Loin and ham percentage in carcass QTL (377),Loin weight QTL (375),Percentage of backfat and leaf fat in carcass QTL (403)
CNVR_80	2	1307	70114	68808	DUC	Mixed	BET1L,COX8H,ODF3,PSMD13,RIC8A,SCGB1C1,SIRT3	Actinobacillus pleuropneumoniae susceptibility QTL (37569),Adipocyte diameter QTL (18029),Average backfat thickness QTL (170623),Average backfat thickness QTL (17538),Average backfat thickness QTL (17557),Average backfat thickness QTL (17997),Average backfat thickness QTL (197),Average backfat thickness QTL (198),Average backfat thickness QTL (199),Average backfat thickness QTL (2935),Average bac…
CNVR_81	2	70114	462961	392848	DUC,WRH	Mixed	ANO9,B4GALNT4,CDHR5,COX8H,DEAF1,DRD4,EPS8L2,HRAS,IFITM1,IFITM3,IFITM5,IRF7,LMNTD2,LOC100519082,LOC100626247,LOC102161418,LRRC56,NLRP6,PGGHG,PHRF1,PKP3,PTDSS2,RASSF7,RNH1,SCT,SIGIRR,TMEM80	Actinobacillus pleuropneumoniae susceptibility QTL (37569),Adipocyte diameter QTL (18029),Average backfat thickness QTL (153583),Average backfat thickness QTL (153589),Average backfat thickness QTL (170623),Average backfat thickness QTL (170624),Average backfat thickness QTL (170627),Average backfat thickness QTL (17538),Average backfat thickness QTL (17557),Average backfat thickness QTL (17997),…
CNVR_82	2	462961	1010974	548014	WRH	Loss	AP2A2,BRSK2,CD151,CEND1,CHID1,CRACR2B,DUSP8,GATD1,LOC102159969,MOB2,MUC2,MUC5AC,MUC5B,MUC6,PIDD1,PNPLA2,POLR2L,RPLP2,SLC25A22,TALDO1,TOLLIP,TSPAN4	Abdominal fat weight QTL (21214),Actinobacillus pleuropneumoniae susceptibility QTL (37569),Adipocyte diameter QTL (18029),Average backfat thickness QTL (125087),Average backfat thickness QTL (17538),Average backfat thickness QTL (17557),Average backfat thickness QTL (17997),Average backfat thickness QTL (197),Average backfat thickness QTL (198),Average backfat thickness QTL (199),Average backfat…
CNVR_83	2	1631673	1786591	154919	WRH	Loss	CD81,KCNQ1,TRPM5	Abdominal fat weight QTL (21214),Actinobacillus pleuropneumoniae susceptibility QTL (37569),Adipocyte diameter QTL (18029),Average backfat thickness QTL (17538),Average backfat thickness QTL (17557),Average backfat thickness QTL (17997),Average backfat thickness QTL (197),Average backfat thickness QTL (198),Average backfat thickness QTL (199),Average backfat thickness QTL (21212),Average backfat …
CNVR_84	2	1786591	2380018	593428	DUC,WRH	Loss	CARS,CDKN1C,DHCR7,KCNQ1,LOC100627067,LOC102158193,LOC102159152,LOC106509286,LOC110259222,MRGPRG,NADSYN1,NAP1L4,OSBPL5,PHLDA2,SLC22A18	Abdominal fat weight QTL (21214),Actinobacillus pleuropneumoniae susceptibility QTL (37569),Adipocyte diameter QTL (18029),Average backfat thickness QTL (17538),Average backfat thickness QTL (17557),Average backfat thickness QTL (17997),Average backfat thickness QTL (197),Average backfat thickness QTL (198),Average backfat thickness QTL (199),Average backfat thickness QTL (21212),Average backfat …
CNVR_85	2	4660620	4833904	173285	WRH	Loss	C2H11orf24,CHKA,KMT5B	Abdominal fat weight QTL (21213),Abdominal fat weight QTL (21214),Actinobacillus pleuropneumoniae susceptibility QTL (37569),Adipocyte diameter QTL (18029),Average backfat thickness QTL (17538),Average backfat thickness QTL (17557),Average backfat thickness QTL (17997),Average backfat thickness QTL (197),Average backfat thickness QTL (198),Average backfat thickness QTL (199),Average backfat thick…
CNVR_86	2	5827995	5900258	72264	DUC	Loss	ACTN3,BBS1,CCDC87,CCS,CTSF,ZDHHC24	Abdominal fat weight QTL (21213),Abdominal fat weight QTL (21214),Actinobacillus pleuropneumoniae susceptibility QTL (37569),Adipocyte diameter QTL (18029),Average backfat thickness QTL (17538),Average backfat thickness QTL (17997),Average backfat thickness QTL (197),Average backfat thickness QTL (198),Average backfat thickness QTL (199),Average backfat thickness QTL (21212),Average backfat thick…
CNVR_87	2	6375850	6591019	215170	DUC	Loss	AP5B1,C2H11orf68,CCDC85B,CFL1,CTSW,DRAP1,EFEMP2,FIBP,FOSL1,KAT5,LOC100511545,MUS81,OVOL1,RNASEH2C,SNX32,TSGA10IP	Abdominal fat weight QTL (21213),Abdominal fat weight QTL (21214),Actinobacillus pleuropneumoniae susceptibility QTL (37569),Adipocyte diameter QTL (18029),Arachidonic acid content QTL (31547),Arachidonic acid content QTL (31553),Arachidonic acid content QTL (31559),Average backfat thickness QTL (17538),Average backfat thickness QTL (17997),Average backfat thickness QTL (197),Average backfat thic…
CNVR_88	2	6591019	6922800	331782	DUC,WRH	Loss	CDC42EP2,DPF2,EHBP1L1,FAM89B,FRMD8,KCNK7,LTBP3,MAP3K11,PCNX3,POLA2,RELA,SCYL1,SIPA1,SLC25A45,SSSCA1,TIGD3	Abdominal fat weight QTL (21213),Abdominal fat weight QTL (21214),Actinobacillus pleuropneumoniae susceptibility QTL (37569),Adipocyte diameter QTL (18029),Adrenal gland weight QTL (24152),Age at puberty QTL (22006),Average backfat thickness QTL (17538),Average backfat thickness QTL (17997),Average backfat thickness QTL (197),Average backfat thickness QTL (198),Average backfat thickness QTL (199)…
CNVR_89	2	6922800	6949635	26836	DUC	Loss	POLA2	Abdominal fat weight QTL (21213),Abdominal fat weight QTL (21214),Actinobacillus pleuropneumoniae susceptibility QTL (37569),Adipocyte diameter QTL (18029),Average backfat thickness QTL (17538),Average backfat thickness QTL (17997),Average backfat thickness QTL (197),Average backfat thickness QTL (198),Average backfat thickness QTL (199),Average backfat thickness QTL (21212),Average backfat thick…
CNVR_90	2	7158018	7363073	205056	DUC	Loss	ARL2,ATG2A,BATF2,CDC42BPG,EHD1,GPHA2,MAJIN,MEN1,PPP2R5B	Abdominal fat weight QTL (21213),Abdominal fat weight QTL (21214),Actinobacillus pleuropneumoniae susceptibility QTL (37569),Adipocyte diameter QTL (18029),Average backfat thickness QTL (17538),Average backfat thickness QTL (17997),Average backfat thickness QTL (197),Average backfat thickness QTL (198),Average backfat thickness QTL (199),Average backfat thickness QTL (21212),Average backfat thick…
CNVR_91	2	7394804	7566564	171761	DUC	Loss	NRXN2,PYGM,RASGRP2,SF1,SLC22A12	Abdominal fat weight QTL (21213),Abdominal fat weight QTL (21214),Actinobacillus pleuropneumoniae susceptibility QTL (37569),Adipocyte diameter QTL (18029),Average backfat thickness QTL (17538),Average backfat thickness QTL (17997),Average backfat thickness QTL (197),Average backfat thickness QTL (198),Average backfat thickness QTL (199),Average backfat thickness QTL (21212),Average backfat thick…
CNVR_92	2	7751749	8092941	341193	DUC	Mixed	BAD,CATSPERZ,CCDC88B,DNAJC4,ESRRA,FERMT3,FKBP2,FLRT1,GPR137,KCNK4,MACROD1,NUDT22,OTUB1,PLCB3,PPP1R14B,PRDX5,RPS6KA4,STIP1,TRMT112,TRPT1,VEGFB	Abdominal fat weight QTL (21213),Abdominal fat weight QTL (21214),Actinobacillus pleuropneumoniae susceptibility QTL (37569),Adipocyte diameter QTL (18029),Average backfat thickness QTL (17538),Average backfat thickness QTL (17997),Average backfat thickness QTL (197),Average backfat thickness QTL (198),Average backfat thickness QTL (199),Average backfat thickness QTL (21212),Average backfat thick…
CNVR_93	2	9360168	9379441	19274	DUC,KNP,WRH	Mixed	PHEROC	Abdominal fat weight QTL (21213),Abdominal fat weight QTL (21214),Actinobacillus pleuropneumoniae susceptibility QTL (37569),Adipocyte diameter QTL (18029),Average backfat thickness QTL (17997),Average backfat thickness QTL (197),Average backfat thickness QTL (198),Average backfat thickness QTL (199),Average backfat thickness QTL (21212),Average backfat thickness QTL (311),Average backfat thickne…
CNVR_94	2	9379441	9435996	56556	WRH	Mixed	INCENP,SCGB1D1	Abdominal fat weight QTL (21213),Abdominal fat weight QTL (21214),Actinobacillus pleuropneumoniae susceptibility QTL (37569),Adipocyte diameter QTL (18029),Average backfat thickness QTL (17997),Average backfat thickness QTL (197),Average backfat thickness QTL (198),Average backfat thickness QTL (199),Average backfat thickness QTL (21212),Average backfat thickness QTL (311),Average backfat thickne…
CNVR_95	2	10828319	10965056	136738	DUC	Loss	CCDC86,MS4A10,MS4A15,PRPF19,PTGDR2,TMEM109	Abdominal fat weight QTL (21213),Abdominal fat weight QTL (21214),Actinobacillus pleuropneumoniae susceptibility QTL (37569),Adipocyte diameter QTL (18029),Average backfat thickness QTL (17997),Average backfat thickness QTL (197),Average backfat thickness QTL (198),Average backfat thickness QTL (199),Average backfat thickness QTL (21212),Average backfat thickness QTL (311),Average backfat thickne…
CNVR_96	2	14369681	14466042	96362	DUC	Gain	LOC100522784,LOC100523167,LOC100523717,LOC100523887,LOC110259272,LOC110259722	Abdominal fat weight QTL (21213),Abdominal fat weight QTL (21214),Actinobacillus pleuropneumoniae susceptibility QTL (37557),Actinobacillus pleuropneumoniae susceptibility QTL (37569),Adipocyte diameter QTL (18029),Arachidic acid content QTL (156919),Arachidonic acid content QTL (156920),Average backfat thickness QTL (17997),Average backfat thickness QTL (197),Average backfat thickness QTL (198),…
CNVR_97	2	16349635	16448564	98930	DUC	Loss	PHF21A	Abdominal fat weight QTL (21213),Abdominal fat weight QTL (21214),Actinobacillus pleuropneumoniae susceptibility QTL (37557),Actinobacillus pleuropneumoniae susceptibility QTL (37569),Adipocyte diameter QTL (18029),Arachidic acid content QTL (156919),Arachidonic acid content QTL (156920),Average backfat thickness QTL (17997),Average backfat thickness QTL (197),Average backfat thickness QTL (198),…
CNVR_98	2	19138048	19247659	109612	DUC	Mixed	.	Abdominal fat weight QTL (21213),Abdominal fat weight QTL (21214),Actinobacillus pleuropneumoniae susceptibility QTL (37557),Actinobacillus pleuropneumoniae susceptibility QTL (37569),Adipocyte diameter QTL (18029),Arachidic acid content QTL (156919),Arachidonic acid content QTL (156920),Average backfat thickness QTL (17550),Average backfat thickness QTL (17997),Average backfat thickness QTL (197…
CNVR_99	2	23268493	23472679	204187	DUC,WRH	Mixed	.	Abdominal fat weight QTL (21213),Abdominal fat weight QTL (21214),Actinobacillus pleuropneumoniae susceptibility QTL (37557),Actinobacillus pleuropneumoniae susceptibility QTL (37569),Adipocyte diameter QTL (18029),Arachidic acid content QTL (156919),Arachidonic acid content QTL (156920),Average backfat thickness QTL (17550),Average backfat thickness QTL (17997),Average backfat thickness QTL (197…
CNVR_100	2	29678046	29933455	255410	DUC	Mixed	LOC100517025	Abdominal fat weight QTL (21213),Abdominal fat weight QTL (21214),Actinobacillus pleuropneumoniae susceptibility QTL (37557),Actinobacillus pleuropneumoniae susceptibility QTL (37558),Actinobacillus pleuropneumoniae susceptibility QTL (37569),Adipocyte diameter QTL (18029),Arachidic acid content QTL (156919),Arachidonic acid content QTL (156920),Average backfat thickness QTL (17550),Average backf…
CNVR_101	2	32888307	32964000	75694	WRH	Gain	LGR4	Abdominal fat weight QTL (21213),Abdominal fat weight QTL (21214),Actinobacillus pleuropneumoniae susceptibility QTL (37557),Actinobacillus pleuropneumoniae susceptibility QTL (37558),Actinobacillus pleuropneumoniae susceptibility QTL (37559),Actinobacillus pleuropneumoniae susceptibility QTL (37569),Adipocyte diameter QTL (18029),Alkaline phosphatase activity QTL (6354),Arachidic acid content QT…
CNVR_102	2	33784550	33867742	83193	DUC,WRH	Mixed	ANO3	Abdominal fat weight QTL (21213),Abdominal fat weight QTL (21214),Actinobacillus pleuropneumoniae susceptibility QTL (37557),Actinobacillus pleuropneumoniae susceptibility QTL (37558),Actinobacillus pleuropneumoniae susceptibility QTL (37559),Actinobacillus pleuropneumoniae susceptibility QTL (37569),Adipocyte diameter QTL (18029),Alkaline phosphatase activity QTL (6354),Arachidic acid content QT…
CNVR_103	2	34639880	34736874	96995	DUC	Mixed	.	Abdominal fat weight QTL (21213),Abdominal fat weight QTL (21214),Actinobacillus pleuropneumoniae susceptibility QTL (37557),Actinobacillus pleuropneumoniae susceptibility QTL (37558),Actinobacillus pleuropneumoniae susceptibility QTL (37559),Actinobacillus pleuropneumoniae susceptibility QTL (37569),Adipocyte diameter QTL (18029),Alkaline phosphatase activity QTL (6354),Arachidic acid content QT…
CNVR_104	2	36053951	36125000	71050	DUC	Mixed	.	Abdominal fat weight QTL (21213),Abdominal fat weight QTL (21214),Actinobacillus pleuropneumoniae susceptibility QTL (37557),Actinobacillus pleuropneumoniae susceptibility QTL (37558),Actinobacillus pleuropneumoniae susceptibility QTL (37559),Actinobacillus pleuropneumoniae susceptibility QTL (37568),Actinobacillus pleuropneumoniae susceptibility QTL (37569),Alkaline phosphatase activity QTL (635…
CNVR_105	2	36125000	36157522	32523	DUC,KNP,WRH	Mixed	.	Abdominal fat weight QTL (21213),Abdominal fat weight QTL (21214),Actinobacillus pleuropneumoniae susceptibility QTL (37557),Actinobacillus pleuropneumoniae susceptibility QTL (37558),Actinobacillus pleuropneumoniae susceptibility QTL (37559),Actinobacillus pleuropneumoniae susceptibility QTL (37568),Actinobacillus pleuropneumoniae susceptibility QTL (37569),Alkaline phosphatase activity QTL (635…
CNVR_106	2	36157522	36235392	77871	WRH	Loss	.	Abdominal fat weight QTL (21213),Abdominal fat weight QTL (21214),Actinobacillus pleuropneumoniae susceptibility QTL (37557),Actinobacillus pleuropneumoniae susceptibility QTL (37558),Actinobacillus pleuropneumoniae susceptibility QTL (37559),Actinobacillus pleuropneumoniae susceptibility QTL (37568),Actinobacillus pleuropneumoniae susceptibility QTL (37569),Alkaline phosphatase activity QTL (635…
CNVR_107	2	43102031	43154000	51970	DUC	Loss	.	Abdominal fat weight QTL (21213),Abdominal fat weight QTL (21214),Actinobacillus pleuropneumoniae susceptibility QTL (37557),Actinobacillus pleuropneumoniae susceptibility QTL (37558),Actinobacillus pleuropneumoniae susceptibility QTL (37559),Actinobacillus pleuropneumoniae susceptibility QTL (37560),Actinobacillus pleuropneumoniae susceptibility QTL (37568),Actinobacillus pleuropneumoniae suscep…
CNVR_108	2	43889455	43939161	49707	WRH	Mixed	INSC	Abdominal fat weight QTL (21213),Abdominal fat weight QTL (21214),Actinobacillus pleuropneumoniae susceptibility QTL (37557),Actinobacillus pleuropneumoniae susceptibility QTL (37558),Actinobacillus pleuropneumoniae susceptibility QTL (37559),Actinobacillus pleuropneumoniae susceptibility QTL (37560),Actinobacillus pleuropneumoniae susceptibility QTL (37561),Actinobacillus pleuropneumoniae suscep…
CNVR_109	2	66984362	66999589	15228	DUC	Loss	LOC100624460	Abdominal fat weight QTL (21213),Abdominal fat weight QTL (21214),Abdominal fat weight QTL (907),Actinobacillus pleuropneumoniae susceptibility QTL (37557),Actinobacillus pleuropneumoniae susceptibility QTL (37558),Actinobacillus pleuropneumoniae susceptibility QTL (37559),Actinobacillus pleuropneumoniae susceptibility QTL (37560),Actinobacillus pleuropneumoniae susceptibility QTL (37561),Actinob…
CNVR_110	2	71325641	71588075	262435	DUC	Loss	CAMSAP3,CD209,CLEC4G,EVI5L,FCER2,MCEMP1,PCP2,PET100,PNPLA6,PRR36,RETN,STXBP2,TRAPPC5,XAB2	Abdominal fat weight QTL (21213),Abdominal fat weight QTL (21214),Abdominal fat weight QTL (907),Actinobacillus pleuropneumoniae susceptibility QTL (37557),Actinobacillus pleuropneumoniae susceptibility QTL (37558),Actinobacillus pleuropneumoniae susceptibility QTL (37559),Actinobacillus pleuropneumoniae susceptibility QTL (37560),Actinobacillus pleuropneumoniae susceptibility QTL (37561),Actinob…
CNVR_111	2	75003177	75116277	113101	DUC	Mixed	CACTIN,GIPC3,HMG20B,MFSD12,PIP5K1C,TBXA2R	Abdominal fat weight QTL (21213),Abdominal fat weight QTL (21214),Abdominal fat weight QTL (907),Actinobacillus pleuropneumoniae susceptibility QTL (37557),Actinobacillus pleuropneumoniae susceptibility QTL (37558),Actinobacillus pleuropneumoniae susceptibility QTL (37559),Actinobacillus pleuropneumoniae susceptibility QTL (37560),Actinobacillus pleuropneumoniae susceptibility QTL (37561),Actinob…
CNVR_112	2	84412999	84453836	40838	DUC,KNP,WRH	Mixed	COL4A3BP	Abdominal fat weight QTL (21213),Abdominal fat weight QTL (21214),Actinobacillus pleuropneumoniae susceptibility QTL (37557),Actinobacillus pleuropneumoniae susceptibility QTL (37558),Actinobacillus pleuropneumoniae susceptibility QTL (37559),Actinobacillus pleuropneumoniae susceptibility QTL (37560),Actinobacillus pleuropneumoniae susceptibility QTL (37561),Actinobacillus pleuropneumoniae suscep…
CNVR_113	2	87424485	87499318	74834	DUC	Loss	LHFPL2	Abdominal fat weight QTL (21213),Abdominal fat weight QTL (21214),Actinobacillus pleuropneumoniae susceptibility QTL (37557),Actinobacillus pleuropneumoniae susceptibility QTL (37558),Actinobacillus pleuropneumoniae susceptibility QTL (37559),Actinobacillus pleuropneumoniae susceptibility QTL (37560),Actinobacillus pleuropneumoniae susceptibility QTL (37561),Actinobacillus pleuropneumoniae suscep…
CNVR_114	2	87596607	87662401	65795	WRH	Mixed	ARSB	Abdominal fat weight QTL (21213),Abdominal fat weight QTL (21214),Actinobacillus pleuropneumoniae susceptibility QTL (37557),Actinobacillus pleuropneumoniae susceptibility QTL (37558),Actinobacillus pleuropneumoniae susceptibility QTL (37559),Actinobacillus pleuropneumoniae susceptibility QTL (37560),Actinobacillus pleuropneumoniae susceptibility QTL (37561),Actinobacillus pleuropneumoniae suscep…
CNVR_115	2	89091511	89229463	137953	DUC	Gain	ANKRD34B,FAM151B,ZFYVE16	Abdominal fat weight QTL (21213),Abdominal fat weight QTL (21214),Actinobacillus pleuropneumoniae susceptibility QTL (37557),Actinobacillus pleuropneumoniae susceptibility QTL (37558),Actinobacillus pleuropneumoniae susceptibility QTL (37559),Actinobacillus pleuropneumoniae susceptibility QTL (37560),Actinobacillus pleuropneumoniae susceptibility QTL (37561),Actinobacillus pleuropneumoniae suscep…
CNVR_116	2	90457954	90528947	70994	DUC	Mixed	ATG10	Abdominal fat weight QTL (21213),Abdominal fat weight QTL (21214),Actinobacillus pleuropneumoniae susceptibility QTL (37557),Actinobacillus pleuropneumoniae susceptibility QTL (37558),Actinobacillus pleuropneumoniae susceptibility QTL (37559),Actinobacillus pleuropneumoniae susceptibility QTL (37560),Actinobacillus pleuropneumoniae susceptibility QTL (37561),Actinobacillus pleuropneumoniae suscep…
CNVR_117	2	92431131	92530970	99840	DUC	Mixed	EDIL3	Abdominal fat weight QTL (21213),Abdominal fat weight QTL (21214),Actinobacillus pleuropneumoniae susceptibility QTL (37557),Actinobacillus pleuropneumoniae susceptibility QTL (37558),Actinobacillus pleuropneumoniae susceptibility QTL (37559),Actinobacillus pleuropneumoniae susceptibility QTL (37560),Actinobacillus pleuropneumoniae susceptibility QTL (37561),Actinobacillus pleuropneumoniae suscep…
CNVR_118	2	96622232	96682590	60359	DUC,WRH	Gain	.	Abdominal fat weight QTL (21213),Abdominal fat weight QTL (21214),Actinobacillus pleuropneumoniae susceptibility QTL (37557),Actinobacillus pleuropneumoniae susceptibility QTL (37558),Actinobacillus pleuropneumoniae susceptibility QTL (37559),Actinobacillus pleuropneumoniae susceptibility QTL (37560),Actinobacillus pleuropneumoniae susceptibility QTL (37561),Actinobacillus pleuropneumoniae suscep…
CNVR_119	2	99059798	99225599	165802	DUC,WRH	Mixed	.	Abdominal fat weight QTL (21213),Abdominal fat weight QTL (21214),Actinobacillus pleuropneumoniae susceptibility QTL (37557),Actinobacillus pleuropneumoniae susceptibility QTL (37558),Actinobacillus pleuropneumoniae susceptibility QTL (37559),Actinobacillus pleuropneumoniae susceptibility QTL (37560),Actinobacillus pleuropneumoniae susceptibility QTL (37561),Actinobacillus pleuropneumoniae suscep…
CNVR_120	2	99225599	99356152	130554	WRH	Mixed	.	Abdominal fat weight QTL (21213),Abdominal fat weight QTL (21214),Actinobacillus pleuropneumoniae susceptibility QTL (37557),Actinobacillus pleuropneumoniae susceptibility QTL (37558),Actinobacillus pleuropneumoniae susceptibility QTL (37559),Actinobacillus pleuropneumoniae susceptibility QTL (37560),Actinobacillus pleuropneumoniae susceptibility QTL (37561),Actinobacillus pleuropneumoniae suscep…
CNVR_121	2	99356152	99738391	382240	DUC,WRH	Mixed	.	Abdominal fat weight QTL (21213),Abdominal fat weight QTL (21214),Actinobacillus pleuropneumoniae susceptibility QTL (37557),Actinobacillus pleuropneumoniae susceptibility QTL (37558),Actinobacillus pleuropneumoniae susceptibility QTL (37559),Actinobacillus pleuropneumoniae susceptibility QTL (37560),Actinobacillus pleuropneumoniae susceptibility QTL (37561),Actinobacillus pleuropneumoniae suscep…
CNVR_122	2	99738391	99940238	201848	WRH	Mixed	.	Abdominal fat weight QTL (21213),Abdominal fat weight QTL (21214),Actinobacillus pleuropneumoniae susceptibility QTL (37557),Actinobacillus pleuropneumoniae susceptibility QTL (37558),Actinobacillus pleuropneumoniae susceptibility QTL (37559),Actinobacillus pleuropneumoniae susceptibility QTL (37560),Actinobacillus pleuropneumoniae susceptibility QTL (37561),Actinobacillus pleuropneumoniae suscep…
CNVR_123	2	105850077	105981809	131733	WRH	Mixed	.	Abdominal fat weight QTL (21214),Actinobacillus pleuropneumoniae susceptibility QTL (37557),Actinobacillus pleuropneumoniae susceptibility QTL (37558),Actinobacillus pleuropneumoniae susceptibility QTL (37559),Actinobacillus pleuropneumoniae susceptibility QTL (37560),Actinobacillus pleuropneumoniae susceptibility QTL (37561),Actinobacillus pleuropneumoniae susceptibility QTL (37562),Actinobacill…
CNVR_124	2	105981809	106135493	153685	DUC,WRH	Mixed	.	Abdominal fat weight QTL (21214),Actinobacillus pleuropneumoniae susceptibility QTL (37557),Actinobacillus pleuropneumoniae susceptibility QTL (37558),Actinobacillus pleuropneumoniae susceptibility QTL (37559),Actinobacillus pleuropneumoniae susceptibility QTL (37560),Actinobacillus pleuropneumoniae susceptibility QTL (37561),Actinobacillus pleuropneumoniae susceptibility QTL (37562),Actinobacill…
CNVR_125	2	110028175	110097590	69416	KNP,WRH	Mixed	.	Abdominal fat weight QTL (21214),Actinobacillus pleuropneumoniae susceptibility QTL (37557),Actinobacillus pleuropneumoniae susceptibility QTL (37558),Actinobacillus pleuropneumoniae susceptibility QTL (37559),Actinobacillus pleuropneumoniae susceptibility QTL (37560),Actinobacillus pleuropneumoniae susceptibility QTL (37561),Actinobacillus pleuropneumoniae susceptibility QTL (37562),Actinobacill…
CNVR_126	2	110173914	110358071	184158	WRH	Mixed	.	Abdominal fat weight QTL (21214),Actinobacillus pleuropneumoniae susceptibility QTL (37557),Actinobacillus pleuropneumoniae susceptibility QTL (37558),Actinobacillus pleuropneumoniae susceptibility QTL (37559),Actinobacillus pleuropneumoniae susceptibility QTL (37560),Actinobacillus pleuropneumoniae susceptibility QTL (37561),Actinobacillus pleuropneumoniae susceptibility QTL (37562),Actinobacill…
CNVR_127	2	110522109	110645324	123216	DUC	Mixed	.	Abdominal fat weight QTL (21214),Actinobacillus pleuropneumoniae susceptibility QTL (37557),Actinobacillus pleuropneumoniae susceptibility QTL (37558),Actinobacillus pleuropneumoniae susceptibility QTL (37559),Actinobacillus pleuropneumoniae susceptibility QTL (37560),Actinobacillus pleuropneumoniae susceptibility QTL (37561),Actinobacillus pleuropneumoniae susceptibility QTL (37562),Actinobacill…
CNVR_128	2	111359812	111790038	430227	DUC,WRH	Mixed	.	Abdominal fat weight QTL (21214),Actinobacillus pleuropneumoniae susceptibility QTL (37557),Actinobacillus pleuropneumoniae susceptibility QTL (37558),Actinobacillus pleuropneumoniae susceptibility QTL (37559),Actinobacillus pleuropneumoniae susceptibility QTL (37560),Actinobacillus pleuropneumoniae susceptibility QTL (37561),Actinobacillus pleuropneumoniae susceptibility QTL (37562),Actinobacill…
CNVR_129	2	111790038	112028407	238370	DUC,KNP	Mixed	.	Abdominal fat weight QTL (21214),Actinobacillus pleuropneumoniae susceptibility QTL (37557),Actinobacillus pleuropneumoniae susceptibility QTL (37558),Actinobacillus pleuropneumoniae susceptibility QTL (37559),Actinobacillus pleuropneumoniae susceptibility QTL (37560),Actinobacillus pleuropneumoniae susceptibility QTL (37561),Actinobacillus pleuropneumoniae susceptibility QTL (37562),Actinobacill…
CNVR_130	2	113333168	113506541	173374	WRH	Mixed	FBXL17	Actinobacillus pleuropneumoniae susceptibility QTL (37557),Actinobacillus pleuropneumoniae susceptibility QTL (37558),Actinobacillus pleuropneumoniae susceptibility QTL (37559),Actinobacillus pleuropneumoniae susceptibility QTL (37560),Actinobacillus pleuropneumoniae susceptibility QTL (37561),Actinobacillus pleuropneumoniae susceptibility QTL (37562),Actinobacillus pleuropneumoniae susceptibilit…
CNVR_131	2	113957651	114024984	67334	DUC	Mixed	FER	Actinobacillus pleuropneumoniae susceptibility QTL (37557),Actinobacillus pleuropneumoniae susceptibility QTL (37558),Actinobacillus pleuropneumoniae susceptibility QTL (37559),Actinobacillus pleuropneumoniae susceptibility QTL (37560),Actinobacillus pleuropneumoniae susceptibility QTL (37561),Actinobacillus pleuropneumoniae susceptibility QTL (37562),Actinobacillus pleuropneumoniae susceptibilit…
CNVR_132	2	114436438	115286286	849849	DUC	Loss	MAN2A1,PJA2,TMEM232	Actinobacillus pleuropneumoniae susceptibility QTL (37557),Actinobacillus pleuropneumoniae susceptibility QTL (37558),Actinobacillus pleuropneumoniae susceptibility QTL (37559),Actinobacillus pleuropneumoniae susceptibility QTL (37560),Actinobacillus pleuropneumoniae susceptibility QTL (37561),Actinobacillus pleuropneumoniae susceptibility QTL (37562),Actinobacillus pleuropneumoniae susceptibilit…
CNVR_133	2	121418983	122234831	815849	DUC	Mixed	.	Actinobacillus pleuropneumoniae susceptibility QTL (37557),Actinobacillus pleuropneumoniae susceptibility QTL (37558),Actinobacillus pleuropneumoniae susceptibility QTL (37559),Actinobacillus pleuropneumoniae susceptibility QTL (37560),Actinobacillus pleuropneumoniae susceptibility QTL (37561),Actinobacillus pleuropneumoniae susceptibility QTL (37562),Actinobacillus pleuropneumoniae susceptibilit…
CNVR_134	2	122716513	122799602	83090	DUC	Mixed	DTWD2	Actinobacillus pleuropneumoniae susceptibility QTL (37557),Actinobacillus pleuropneumoniae susceptibility QTL (37558),Actinobacillus pleuropneumoniae susceptibility QTL (37559),Actinobacillus pleuropneumoniae susceptibility QTL (37560),Actinobacillus pleuropneumoniae susceptibility QTL (37561),Actinobacillus pleuropneumoniae susceptibility QTL (37562),Actinobacillus pleuropneumoniae susceptibilit…
CNVR_135	2	123466553	123498892	32340	DUC	Mixed	.	Actinobacillus pleuropneumoniae susceptibility QTL (37557),Actinobacillus pleuropneumoniae susceptibility QTL (37558),Actinobacillus pleuropneumoniae susceptibility QTL (37559),Actinobacillus pleuropneumoniae susceptibility QTL (37560),Actinobacillus pleuropneumoniae susceptibility QTL (37561),Actinobacillus pleuropneumoniae susceptibility QTL (37562),Actinobacillus pleuropneumoniae susceptibilit…
CNVR_136	2	124887708	124913161	25454	DUC	Mixed	.	Actinobacillus pleuropneumoniae susceptibility QTL (37557),Actinobacillus pleuropneumoniae susceptibility QTL (37558),Actinobacillus pleuropneumoniae susceptibility QTL (37559),Actinobacillus pleuropneumoniae susceptibility QTL (37560),Actinobacillus pleuropneumoniae susceptibility QTL (37561),Actinobacillus pleuropneumoniae susceptibility QTL (37562),Actinobacillus pleuropneumoniae susceptibilit…
CNVR_137	2	124913161	124966025	52865	DUC,WRH	Mixed	.	Actinobacillus pleuropneumoniae susceptibility QTL (37557),Actinobacillus pleuropneumoniae susceptibility QTL (37558),Actinobacillus pleuropneumoniae susceptibility QTL (37559),Actinobacillus pleuropneumoniae susceptibility QTL (37560),Actinobacillus pleuropneumoniae susceptibility QTL (37561),Actinobacillus pleuropneumoniae susceptibility QTL (37562),Actinobacillus pleuropneumoniae susceptibilit…
CNVR_138	2	131146564	131175399	28836	WRH	Gain	FBN2	Actinobacillus pleuropneumoniae susceptibility QTL (37557),Actinobacillus pleuropneumoniae susceptibility QTL (37558),Actinobacillus pleuropneumoniae susceptibility QTL (37559),Actinobacillus pleuropneumoniae susceptibility QTL (37560),Actinobacillus pleuropneumoniae susceptibility QTL (37562),Actinobacillus pleuropneumoniae susceptibility QTL (37568),Actinobacillus pleuropneumoniae susceptibilit…
CNVR_139	2	136705204	136797723	92520	DUC	Loss	JADE2	Actinobacillus pleuropneumoniae susceptibility QTL (37557),Actinobacillus pleuropneumoniae susceptibility QTL (37562),Actinobacillus pleuropneumoniae susceptibility QTL (37569),Average daily gain QTL (5933),Backfat at last rib QTL (5685),Belly meat content QTL (5690),Body temperature QTL (7483),C3c concentration QTL (9612),C3c concentration QTL (9613),C3c concentration QTL (9614),C3c concentratio…
CNVR_140	2	139527968	139741258	213291	WRH	Mixed	KLHL3	Actinobacillus pleuropneumoniae susceptibility QTL (37557),Actinobacillus pleuropneumoniae susceptibility QTL (37569),Average backfat thickness QTL (2906),Average daily gain QTL (171),Average daily gain QTL (2888),Average daily gain QTL (5933),Backfat at last rib QTL (5685),Belly meat content QTL (5690),Body temperature QTL (7483),C3c concentration QTL (9612),C3c concentration QTL (9613),C3c conc…
CNVR_141	2	142838754	142875903	37150	WRH	Mixed	LOC100514515,LOC100521779,LOC100739498,PCDHB6	Actinobacillus pleuropneumoniae susceptibility QTL (37557),Average daily gain QTL (171),Average daily gain QTL (5933),Backfat at last rib QTL (5685),Belly meat content QTL (5690),C3c concentration QTL (9612),C3c concentration QTL (9613),C3c concentration QTL (9614),C3c concentration QTL (9615),Carcass weight (hot) QTL (5432),Cooking loss QTL (12103),Cooking loss QTL (12104),Cutlet weight QTL (549…
CNVR_142	2	142875903	142913973	38071	DUC,WRH	Mixed	LOC100624174,LOC100737316,LOC100739498,LOC106504267,LOC110259513	Actinobacillus pleuropneumoniae susceptibility QTL (37557),Adrenal gland weight QTL (24156),Average daily gain QTL (171),Average daily gain QTL (5933),Backfat at last rib QTL (5685),Belly meat content QTL (5690),C3c concentration QTL (9612),C3c concentration QTL (9613),C3c concentration QTL (9614),C3c concentration QTL (9615),Carcass weight (hot) QTL (5432),Cooking loss QTL (12103),Cooking loss Q…
CNVR_143	2	149466993	149478174	11182	WRH	Mixed	.	Actinobacillus pleuropneumoniae susceptibility QTL (37557),Average daily gain QTL (171),C3c concentration QTL (9612),C3c concentration QTL (9613),C3c concentration QTL (9614),C3c concentration QTL (9615),Carcass weight (hot) QTL (5432),Cooking loss QTL (12103),Cooking loss QTL (12104),Cutlet weight QTL (5496),Estimated carcass lean content QTL (12108),Ham fat thickness QTL (3938),Ham weight QTL (…
CNVR_144	2	149644358	149719736	75379	DUC	Loss	FBXO38,LOC396905	Actinobacillus pleuropneumoniae susceptibility QTL (37557),Average daily gain QTL (171),Body weight QTL (147186),C3c concentration QTL (9612),C3c concentration QTL (9613),C3c concentration QTL (9614),C3c concentration QTL (9615),Carcass weight (hot) QTL (5432),Cooking loss QTL (12103),Cooking loss QTL (12104),Cutlet weight QTL (5496),Estimated carcass lean content QTL (12108),Ham fat thickness QT…
CNVR_145	2	150459717	150596395	136679	DUC	Loss	AFAP1L1,GRPEL2,IL17B,LOC100514340,PCYOX1L	Actinobacillus pleuropneumoniae susceptibility QTL (37557),Average daily gain QTL (171),C3c concentration QTL (9612),C3c concentration QTL (9613),C3c concentration QTL (9614),C3c concentration QTL (9615),Carcass weight (hot) QTL (5432),Cooking loss QTL (12103),Cooking loss QTL (12104),Cutlet weight QTL (5496),Estimated carcass lean content QTL (12108),Ham fat thickness QTL (3938),Ham weight QTL (…
CNVR_146	2	150874928	151629606	754679	DUC	Loss	CAMK2A,CD74,CDX1,CSF1R,HMGXB3,LOC110259155,LOC110259673,NDST1,PDE6A,PDGFRB,PPARGC1B,RPS14,SLC26A2,SLC6A7,SYNPO,TCOF1	Average daily gain QTL (171),C3c concentration QTL (9612),C3c concentration QTL (9613),C3c concentration QTL (9614),C3c concentration QTL (9615),Carcass weight (hot) QTL (5432),Cooking loss QTL (12103),Cooking loss QTL (12104),Cutlet weight QTL (5496),Estimated carcass lean content QTL (12108),Ham fat thickness QTL (3938),Ham weight QTL (12107),Ham weight QTL (12109),Ham weight QTL (5437),Head we…
CNVR_147	3	1152277	1469908	317632	WRH	Loss	ELFN1,LOC106509613,LOC110259831,LOC110259832,LOC110260071,MAD1L1	45 min-24 h pH decline QTL (3226),Abdominal fat weight QTL (893),Carcass weight (hot) QTL (2),Coping behavior QTL (124343),Functional teat number QTL (124202),Gadoleic acid content QTL (156869),Lactate dehydrogenase level QTL (15085),Lauric acid content QTL (156923),Linolenic acid content QTL (156924),Loin muscle area QTL (38077),Meat color b* QTL (38080),Meat color chroma QTL (38081),Percentage …
CNVR_148	3	1469908	1735102	265195	DUC,WRH	Loss	LFNG,LOC110259833,LOC110259835,MAD1L1,MRM2,NUDT1,SNX8	45 min-24 h pH decline QTL (3226),Abdominal fat weight QTL (893),Carcass weight (hot) QTL (2),Gadoleic acid content QTL (156869),Lactate dehydrogenase level QTL (15085),Lauric acid content QTL (156923),Linolenic acid content QTL (156924),Loin muscle area QTL (38077),Meat color b* QTL (38080),Meat color chroma QTL (38081),Percentage giant fibers QTL (2801),Shear force QTL (38078),Teat number QTL (…
CNVR_149	3	1735102	1984754	249653	DUC	Loss	AMZ1,BRAT1,CHST12,GRIFIN,IQCE,LFNG,LOC110259834,TTYH3	45 min-24 h pH decline QTL (3226),Abdominal fat weight QTL (893),Carcass weight (hot) QTL (2),Gadoleic acid content QTL (156869),Lactate dehydrogenase level QTL (15085),Lauric acid content QTL (156923),Linolenic acid content QTL (156924),Loin muscle area QTL (38077),Meat color b* QTL (38080),Meat color chroma QTL (38081),Percentage giant fibers QTL (2801),Shear force QTL (38078),Teat number QTL (…
CNVR_150	3	1984754	2009990	25237	DUC,WRH	Loss	AMZ1,GNA12	45 min-24 h pH decline QTL (3226),Abdominal fat weight QTL (893),Carcass weight (hot) QTL (2),Gadoleic acid content QTL (156869),Lactate dehydrogenase level QTL (15085),Lauric acid content QTL (156923),Linolenic acid content QTL (156924),Loin muscle area QTL (38077),Meat color b* QTL (38080),Meat color chroma QTL (38081),Percentage giant fibers QTL (2801),Shear force QTL (38078),Teat number QTL (…
CNVR_151	3	2009990	2037807	27818	DUC	Loss	GNA12	45 min-24 h pH decline QTL (3226),Abdominal fat weight QTL (893),Carcass weight (hot) QTL (2),Gadoleic acid content QTL (156869),Lactate dehydrogenase level QTL (15085),Lauric acid content QTL (156923),Linolenic acid content QTL (156924),Loin muscle area QTL (38077),Meat color b* QTL (38080),Meat color chroma QTL (38081),Percentage giant fibers QTL (2801),Shear force QTL (38078),Teat number QTL (…
CNVR_152	3	5344693	5727481	382789	DUC	Mixed	BAIAP2L1,BHLHA15,BRI3,LMTK2,NPTX2,TECPR1	45 min-24 h pH decline QTL (3226),Abdominal fat weight QTL (65883),Abdominal fat weight QTL (893),Backfat weight QTL (65884),Backfat weight QTL (65894),Body weight QTL (5234),Body weight QTL (65880),Body weight QTL (65892),Carcass length QTL (65902),Carcass weight (cold) QTL (65879),Carcass weight (cold) QTL (65891),Carcass weight (hot) QTL (2),Corpus luteum number QTL (515),External fat on ham Q…
CNVR_153	3	5978000	6037740	59741	DUC	Mixed	SMURF1,TRRAP	45 min-24 h pH decline QTL (3226),Abdominal fat weight QTL (893),Average backfat thickness QTL (7259),Body weight QTL (5234),Carcass weight (hot) QTL (2),Corpus luteum number QTL (515),Gadoleic acid content QTL (156869),Lactate dehydrogenase level QTL (15085),Lauric acid content QTL (156923),Linolenic acid content QTL (156924),Loin muscle area QTL (38077),Mean corpuscular hemoglobin content QTL (…
CNVR_154	3	6715352	6726553	11202	DUC,KNP,WRH	Mixed	.	45 min-24 h pH decline QTL (3226),Abdominal fat weight QTL (893),Body weight QTL (5234),Carcass weight (hot) QTL (16861),Carcass weight (hot) QTL (2),Corpus luteum number QTL (515),Gadoleic acid content QTL (156869),Lactate dehydrogenase level QTL (15085),Lauric acid content QTL (156923),Linolenic acid content QTL (156924),Loin muscle area QTL (38077),Meat color b* QTL (38080),Meat color chroma Q…
CNVR_155	3	6726553	6742334	15782	DUC,WRH	Gain	CYP3A29	45 min-24 h pH decline QTL (3226),Abdominal fat weight QTL (893),Body weight QTL (5234),Carcass weight (hot) QTL (16861),Carcass weight (hot) QTL (2),Corpus luteum number QTL (515),Gadoleic acid content QTL (156869),Lactate dehydrogenase level QTL (15085),Lauric acid content QTL (156923),Linolenic acid content QTL (156924),Loin muscle area QTL (38077),Meat color b* QTL (38080),Meat color chroma Q…
CNVR_156	3	7765801	7958849	193049	KNP	Loss	AZGP1,GJC3,LOC100524855,LOC102164877,LOC102165242,LOC110259866,TRIM4,ZKSCAN1	45 min-24 h pH decline QTL (3226),Abdominal fat weight QTL (893),Body weight QTL (5234),Carcass weight (hot) QTL (16861),Carcass weight (hot) QTL (2),Corpus luteum number QTL (515),Gadoleic acid content QTL (156869),Lactate dehydrogenase level QTL (15085),Lauric acid content QTL (156923),Linolenic acid content QTL (156924),Loin muscle area QTL (38077),Meat color b* QTL (38080),Meat color chroma Q…
CNVR_157	3	7958849	7967739	8891	KNP,WRH	Mixed	ZKSCAN1	45 min-24 h pH decline QTL (3226),Abdominal fat weight QTL (893),Body weight QTL (5234),Carcass weight (hot) QTL (16861),Carcass weight (hot) QTL (2),Corpus luteum number QTL (515),Gadoleic acid content QTL (156869),Lactate dehydrogenase level QTL (15085),Lauric acid content QTL (156923),Linolenic acid content QTL (156924),Loin muscle area QTL (38077),Meat color b* QTL (38080),Meat color chroma Q…
CNVR_158	3	12566871	12592843	25973	KNP	Gain	.	45 min-24 h pH decline QTL (3226),Abdominal fat weight QTL (893),Body weight QTL (48),Body weight QTL (5234),Carcass weight (hot) QTL (16861),Carcass weight (hot) QTL (2),Corpus luteum number QTL (515),Gadoleic acid content QTL (156869),Intramuscular fat content QTL (147273),Lactate dehydrogenase level QTL (15085),Lauric acid content QTL (156923),Linolenic acid content QTL (156924),Loin muscle ar…
CNVR_159	3	18040704	18191970	151267	DUC	Mixed	ASPHD1,CDIPT,KCTD13,KIF22,LOC100622642,MAZ,MVP,PAGR1,PRRT2,SEZ6L2,TAOK2,TMEM219	45 min-24 h pH decline QTL (3226),Abdominal fat weight QTL (893),Average daily gain QTL (497),Backfat at tenth rib QTL (2743),Body weight QTL (5234),Carcass temperature (45 minutes post-mortem) QTL (21356),Carcass weight (hot) QTL (16861),Carcass weight (hot) QTL (2),Cooking loss QTL (38079),Corpus luteum number QTL (515),Ear erectness QTL (8900),Ear weight QTL (8855),Gadoleic acid content QTL (1…
CNVR_160	3	19133175	19252547	119373	DUC	Loss	GSG1L,KIAA0556	45 min-24 h pH decline QTL (3226),Abdominal fat weight QTL (893),Average daily gain QTL (3667),Average daily gain QTL (4119),Average daily gain QTL (4120),Average daily gain QTL (497),Average daily gain QTL (891),Backfat at last rib QTL (3668),Backfat at tenth rib QTL (2743),Blood pH QTL (6322),Blood pH QTL (6324),Body weight QTL (5234),Body weight QTL (5694),Body weight QTL (5938),Body weight QT…
CNVR_161	3	24176936	24284469	107534	KNP	Gain	LOC100524613,LOC100524794,PDZD9	45 min-24 h pH decline QTL (3226),Abdominal fat weight QTL (893),Average daily gain QTL (3667),Average daily gain QTL (4119),Average daily gain QTL (4120),Average daily gain QTL (497),Average daily gain QTL (891),Backfat at last rib QTL (3668),Backfat at tenth rib QTL (2743),Blood pH QTL (6322),Blood pH QTL (6324),Body weight QTL (5234),Body weight QTL (5694),Body weight QTL (5938),Body weight QT…
CNVR_162	3	40274078	40427375	153298	DUC,WRH	Loss	CCDC154,CLCN7,CRAMP1,IFT140,PTX4,TELO2,TMEM204	45 min-24 h pH decline QTL (3226),Abdominal fat weight QTL (893),Average daily gain QTL (3667),Average daily gain QTL (4119),Average daily gain QTL (4120),Average daily gain QTL (497),Average daily gain QTL (891),Backfat at last rib QTL (3668),Backfat at tenth rib QTL (2743),Blood pH QTL (6322),Blood pH QTL (6324),Body weight QTL (172),Body weight QTL (21220),Body weight QTL (5234),Body weight QT…
CNVR_163	3	45566367	45666800	100434	WRH	Gain	BUB1,LOC100620627	Average daily gain QTL (3099),Average daily gain QTL (340),Average daily gain QTL (879),Bicarbonate level QTL (6333),Body weight QTL (172),Body weight QTL (21220),Body weight QTL (5234),Body weight QTL (5694),Body weight QTL (5938),CD8-negative leukocyte percentage QTL (128222),CD8-negative leukocyte percentage QTL (128223),CD8-negative leukocyte percentage QTL (128264),CD8-negative leukocyte per…
CNVR_164	3	60616179	61017470	401292	DUC	Mixed	.	Average daily gain QTL (16847),Average daily gain QTL (16884),Average daily gain QTL (173),Average daily gain QTL (3099),Average daily gain QTL (879),Base excess QTL (6342),Blood pH QTL (6320),Body weight QTL (172),Body weight QTL (21220),Body weight QTL (5234),Body weight QTL (5694),Body weight QTL (5938),CD3-negative, CD8-negative leukocyte percentage QTL (128162),CD3-negative, CD8-negative leu…
CNVR_165	3	65233089	65353339	120251	DUC,WRH	Mixed	.	Average daily gain QTL (16847),Average daily gain QTL (16884),Average daily gain QTL (173),Average daily gain QTL (3099),Average daily gain QTL (879),Average feeding rate QTL (3892),Base excess QTL (6342),Blood pH QTL (6320),Body weight QTL (172),Body weight QTL (21220),Body weight QTL (5234),C3c concentration QTL (9616),CD3-negative, CD8-negative leukocyte percentage QTL (128037),CD8-negative le…
CNVR_166	3	65353339	65464686	111348	WRH	Mixed	.	Average daily gain QTL (16847),Average daily gain QTL (16884),Average daily gain QTL (173),Average daily gain QTL (3099),Average daily gain QTL (879),Average feeding rate QTL (3892),Base excess QTL (6342),Blood pH QTL (6320),Body weight QTL (172),Body weight QTL (21220),Body weight QTL (5234),C3c concentration QTL (9616),CD3-negative, CD8-negative leukocyte percentage QTL (128036),CD3-negative, C…
CNVR_167	3	65554648	65686642	131995	WRH	Mixed	.	Average daily gain QTL (16847),Average daily gain QTL (16884),Average daily gain QTL (173),Average daily gain QTL (3099),Average daily gain QTL (879),Average feeding rate QTL (3892),Base excess QTL (6342),Blood pH QTL (6320),Body weight QTL (172),Body weight QTL (21220),Body weight QTL (5234),C3c concentration QTL (9616),CD3-negative, CD8-negative leukocyte percentage QTL (127239),CD3-negative, C…
CNVR_168	3	89223852	89373476	149625	KNP	Loss	.	Average backfat thickness QTL (884),Average daily gain QTL (3936),Backfat thickness between 3rd and 4th rib QTL (881),Backfat weight QTL (885),Base excess QTL (6343),Body weight (weaning) QTL (21841),Body weight QTL (2980),Body weight QTL (5234),Body weight QTL (894),Bone mineral density QTL (17638),Carcass weight (hot) QTL (2979),Cooking loss QTL (38079),Creatinine level QTL (6367),Dressing perc…
CNVR_169	3	93771724	94110331	338608	WRH	Mixed	ATP6V1E2,CRIPT,PIGF,RHOQ,SOCS5,TMEM247	Base excess QTL (6343),Body weight (weaning) QTL (21841),Body weight QTL (2980),Body weight QTL (5234),Bone mineral density QTL (17638),CD3-negative, CD8-negative leukocyte percentage QTL (129786),CD3-negative, CD8-negative leukocyte percentage QTL (129787),CD3-negative, CD8-negative leukocyte percentage QTL (129788),CD3-negative, CD8-negative leukocyte percentage QTL (129888),CD3-negative, CD8-n…
CNVR_170	3	94248187	94320255	72069	KNP,WRH	Gain	EPAS1	Base excess QTL (6343),Body weight (weaning) QTL (21841),Body weight QTL (2980),Body weight QTL (5234),Bone mineral density QTL (17638),Carcass weight (hot) QTL (2979),Cooking loss QTL (38079),Creatinine level QTL (6367),Fat protein content QTL (18011),Ham fat thickness QTL (3935),Head weight QTL (13280),Hind leg conformation QTL (8934),Intestinal fat weight QTL (21221),Linolenic acid content QTL…
CNVR_171	3	101184214	101320798	136585	DUC,KNP	Mixed	SOS1	Average backfat thickness QTL (7530),Backfat at mid-back QTL (17791),Base excess QTL (6343),Body weight QTL (5234),Bone mineral density QTL (17638),Cooking loss QTL (38079),Creatinine level QTL (6367),Dressing percentage QTL (877),Fat protein content QTL (18011),Ham fat thickness QTL (3935),Hind leg conformation QTL (8934),Intestinal fat weight QTL (21221),Linolenic acid content QTL (156924),Loin…
CNVR_172	3	104841355	104870261	28907	DUC	Gain	.	Average backfat thickness QTL (7530),Backfat at mid-back QTL (17791),Base excess QTL (6343),Body weight QTL (5234),Bone mineral density QTL (17638),Cooking loss QTL (38079),Coping behavior QTL (124265),Coping behavior QTL (124270),Creatinine level QTL (6367),Dressing percentage QTL (877),Fat protein content QTL (18011),Ham fat thickness QTL (3935),Hind leg conformation QTL (8934),Intestinal fat w…
CNVR_173	3	104870261	104942084	71824	DUC,WRH	Mixed	.	Average backfat thickness QTL (7530),Backfat at mid-back QTL (17791),Base excess QTL (6343),Body weight QTL (5234),Bone mineral density QTL (17638),Cooking loss QTL (38079),Coping behavior QTL (124265),Creatinine level QTL (6367),Dressing percentage QTL (877),Fat protein content QTL (18011),Ham fat thickness QTL (3935),Hind leg conformation QTL (8934),Intestinal fat weight QTL (21221),Linolenic a…
CNVR_174	3	104942084	105033562	91479	DUC	Gain	.	Average backfat thickness QTL (7530),Backfat at mid-back QTL (17791),Base excess QTL (6343),Body weight QTL (5234),Bone mineral density QTL (17638),Cooking loss QTL (38079),Creatinine level QTL (6367),Dressing percentage QTL (877),Fat protein content QTL (18011),Ham fat thickness QTL (3935),Hind leg conformation QTL (8934),Intestinal fat weight QTL (21221),Linolenic acid content QTL (156924),Loin…
CNVR_175	3	107499025	107763552	264528	WRH	Loss	DPY30,MEMO1,SPAST	45 min-24 h pH decline QTL (21599),45 min-24 h pH decline QTL (21600),Average backfat thickness QTL (7530),Backfat at mid-back QTL (17791),Base excess QTL (6343),Body weight QTL (5234),Conductivity 24 hours post-mortem QTL (21597),Conductivity 24 hours postmortem (ham) QTL (21598),Cooking loss QTL (38079),Creatinine level QTL (6367),Dressing percentage QTL (877),Drip loss QTL (21595),Drip loss QT…
CNVR_176	3	120075138	120122433	47296	WRH	Loss	GEN1,SMC6	Body weight QTL (5234),Cooking loss QTL (38079),Dressing percentage QTL (877),Intestinal fat weight QTL (21221),Loin muscle area QTL (3229),Loin muscle area QTL (38077),Meat color b* QTL (38080),Meat color chroma QTL (38081),Shear force QTL (38078),muscle protein percentage QTL (5545),pH 45 minutes post mortem QTL (3227)
CNVR_177	3	125617503	126013505	396003	DUC	Loss	ATP6V1C2,KCNF1,NOL10,PDIA6	Body weight QTL (5234),Cooking loss QTL (38079),Dressing percentage QTL (877),Left teat number QTL (126728),Litter size QTL (130368),Loin muscle area QTL (3229),Loin muscle area QTL (38077),Meat color b* QTL (38080),Meat color chroma QTL (38081),Shear force QTL (38078)
CNVR_178	3	126493542	126540189	46648	DUC	Loss	GRHL1,TAF1B	Body weight QTL (5234),Cooking loss QTL (38079),Dressing percentage QTL (877),Loin muscle area QTL (3229),Loin muscle area QTL (38077),Meat color b* QTL (38080),Meat color chroma QTL (38081),Shear force QTL (38078)
CNVR_179	3	132064992	132297223	232232	DUC	Loss	MYT1L	Body weight QTL (5234),Cooking loss QTL (38079),Dressing percentage QTL (877),Loin muscle area QTL (3229),Loin muscle area QTL (38077),Meat color b* QTL (38080),Meat color chroma QTL (38081),Shear force QTL (38078)
CNVR_180	4	207386	274403	67018	WRH	Loss	ARHGAP39	Average backfat thickness QTL (2909),Average backfat thickness QTL (3093),Average backfat thickness QTL (3759),Average daily gain QTL (2890),Average daily gain QTL (3757),Average daily gain QTL (3758),Average daily gain QTL (3771),Average daily gain QTL (5940),Body weight QTL (3232),Carcass weight (hot) QTL (3231),Enterotoxigenic E. coli susceptibility QTL (21836),Linoleic acid content QTL (15874…
CNVR_181	4	274403	1232672	958270	DUC,WRH	Mixed	ADCK5,ARHGAP39,BOP1,C4H8orf82,CCDC166,CPSF1,DGAT1,EEF1D,EPPK1,EXOSC4,FAM83H,FBXL6,FOXH1,GLI4,GPAA1,GPT,GRINA,GSDMD,HGH1,HSF1,IQANK1,KIFC2,LOC100152459,LOC100525869,LOC106507406,LOC110255327,LRRC14,LRRC24,MAF1,MAFA,MAPK15,MFSD3,MROH1,MROH6,NAPRT,NRBP2,OPLAH,PARP10,PLEC,PPP1R16A,PUF60,PYCR3,RECQL4,RHPN1,SCRIB,SCRT1,SCX,SHARPIN,SLC39A4,SLC52A2,SMPD5,SPATC1,TIGD5,TMEM249,TONSL,TOP1MT,TSTA3,VPS28,WDR9…	Average backfat thickness QTL (2909),Average backfat thickness QTL (3093),Average backfat thickness QTL (3759),Average daily gain QTL (2890),Average daily gain QTL (3757),Average daily gain QTL (3758),Average daily gain QTL (3771),Average daily gain QTL (5940),Blood alanine transaminase level QTL (170967),Blood alanine transaminase level QTL (170968),Blood alanine transaminase level QTL (170969),…
CNVR_182	4	1232672	1449044	216373	DUC	Mixed	GML,GPIHBP1,LOC110260191,LOC110260194,LOC110260400,LY6D,LY6E,LY6H,LY6K,LY6L	Average backfat thickness QTL (3093),Average backfat thickness QTL (3759),Average daily gain QTL (3757),Average daily gain QTL (3758),Average daily gain QTL (3771),Average daily gain QTL (5940),Body weight QTL (3232),Carcass weight (hot) QTL (3231),Enterotoxigenic E. coli susceptibility QTL (21836),Linoleic acid content QTL (15874),Loin eye area linear QTL (3641),Loin muscle area QTL (3230),Total…
CNVR_183	4	3135957	3309211	173255	DUC	Mixed	TRAPPC9	Adrenal gland weight QTL (24194),Average backfat thickness QTL (3093),Average backfat thickness QTL (3759),Average daily gain QTL (3757),Average daily gain QTL (3758),Average daily gain QTL (3771),Average daily gain QTL (5940),Body weight QTL (3232),Carcass weight (hot) QTL (3231),Enterotoxigenic E. coli susceptibility QTL (21836),Enterotoxigenic E. coli susceptibility QTL (95898),Enterotoxigenic…
CNVR_184	4	3844265	3901731	57467	DUC	Mixed	.	Average backfat thickness QTL (3093),Average backfat thickness QTL (3759),Average daily gain QTL (3757),Average daily gain QTL (3758),Average daily gain QTL (3771),Average daily gain QTL (5940),Body weight QTL (3232),Carcass weight (hot) QTL (3231),Enterotoxigenic E. coli susceptibility QTL (21836),Linoleic acid content QTL (15874),Loin eye area linear QTL (3641),Loin muscle area QTL (3230),Total…
CNVR_185	4	4049560	4097786	48227	DUC,WRH	Mixed	COL22A1	Average backfat thickness QTL (3093),Average backfat thickness QTL (3759),Average daily gain QTL (321),Average daily gain QTL (3757),Average daily gain QTL (3758),Average daily gain QTL (3771),Average daily gain QTL (5940),Average daily gain QTL (5941),Backfat at last rib QTL (5695),Backfat at tenth rib QTL (5696),Body weight QTL (3232),Body weight QTL (5942),Carcass weight (hot) QTL (3231),Condu…
CNVR_186	4	17019586	17041571	21986	DUC,KNP	Mixed	.	Average backfat thickness QTL (3093),Average backfat thickness QTL (3759),Average daily gain QTL (321),Average daily gain QTL (3757),Average daily gain QTL (3758),Average daily gain QTL (3771),Average daily gain QTL (5941),Backfat at last rib QTL (5695),Backfat at tenth rib QTL (5696),Backfat at tenth rib QTL (947),Body weight QTL (21361),Body weight QTL (3232),Body weight QTL (449),Body weight Q…
CNVR_187	4	17041571	17178526	136956	DUC,KNP,WRH	Mixed	.	Average backfat thickness QTL (3093),Average backfat thickness QTL (3759),Average daily gain QTL (321),Average daily gain QTL (3757),Average daily gain QTL (3758),Average daily gain QTL (3771),Average daily gain QTL (5941),Backfat at last rib QTL (5695),Backfat at tenth rib QTL (5696),Backfat at tenth rib QTL (947),Body weight QTL (21361),Body weight QTL (3232),Body weight QTL (449),Body weight Q…
CNVR_188	4	17178526	17197051	18526	DUC,WRH	Mixed	.	Average backfat thickness QTL (3093),Average backfat thickness QTL (3759),Average daily gain QTL (321),Average daily gain QTL (3757),Average daily gain QTL (3758),Average daily gain QTL (3771),Average daily gain QTL (5941),Backfat at last rib QTL (5695),Backfat at tenth rib QTL (5696),Backfat at tenth rib QTL (947),Body weight QTL (21361),Body weight QTL (3232),Body weight QTL (449),Body weight Q…
CNVR_189	4	17197051	17261647	64597	WRH	Loss	.	Average backfat thickness QTL (3093),Average backfat thickness QTL (3759),Average daily gain QTL (321),Average daily gain QTL (3757),Average daily gain QTL (3758),Average daily gain QTL (3771),Average daily gain QTL (5941),Backfat at last rib QTL (5695),Backfat at tenth rib QTL (5696),Backfat at tenth rib QTL (947),Body weight QTL (21361),Body weight QTL (3232),Body weight QTL (449),Body weight Q…
CNVR_190	4	24682584	24790031	107448	DUC	Mixed	CSMD3	Average backfat thickness QTL (3093),Average backfat thickness QTL (3759),Average daily gain QTL (321),Average daily gain QTL (3757),Average daily gain QTL (3758),Average daily gain QTL (3771),Average daily gain QTL (5941),Backfat at last rib QTL (5695),Backfat at tenth rib QTL (5696),Body weight QTL (21361),Body weight QTL (3232),Body weight QTL (449),Body weight QTL (5942),Carcass weight (hot) …
CNVR_191	4	25262720	25309312	46593	DUC,WRH	Mixed	CSMD3	Average backfat thickness QTL (3093),Average backfat thickness QTL (3759),Average daily gain QTL (321),Average daily gain QTL (3757),Average daily gain QTL (3758),Average daily gain QTL (3771),Average daily gain QTL (5941),Backfat at last rib QTL (5695),Backfat at tenth rib QTL (5696),Body weight QTL (21361),Body weight QTL (3232),Body weight QTL (449),Body weight QTL (5942),Carcass weight (hot) …
CNVR_192	4	25309312	25414838	105527	DUC,KNP,WRH	Mixed	CSMD3	Average backfat thickness QTL (3093),Average backfat thickness QTL (3759),Average daily gain QTL (321),Average daily gain QTL (3757),Average daily gain QTL (3758),Average daily gain QTL (3771),Average daily gain QTL (5941),Backfat at last rib QTL (5695),Backfat at tenth rib QTL (5696),Body weight QTL (21361),Body weight QTL (3232),Body weight QTL (449),Body weight QTL (5942),Carcass weight (hot) …
CNVR_193	4	25940696	26135721	195026	WRH	Mixed	.	Average backfat thickness QTL (3093),Average backfat thickness QTL (3759),Average daily gain QTL (321),Average daily gain QTL (3757),Average daily gain QTL (3758),Average daily gain QTL (3771),Average daily gain QTL (5941),Backfat at last rib QTL (5695),Backfat at tenth rib QTL (5696),Body weight QTL (21361),Body weight QTL (3232),Body weight QTL (449),Body weight QTL (5942),Carcass weight (hot) …
CNVR_194	4	26748926	26817911	68986	WRH	Mixed	.	Average backfat thickness QTL (3093),Average backfat thickness QTL (3759),Average daily gain QTL (321),Average daily gain QTL (3757),Average daily gain QTL (3758),Average daily gain QTL (3771),Average daily gain QTL (5941),Backfat at last rib QTL (5695),Backfat at tenth rib QTL (5696),Body weight QTL (21361),Body weight QTL (3232),Body weight QTL (449),Body weight QTL (5942),Carcass weight (hot) …
CNVR_195	4	32152901	32280522	127622	KNP,WRH	Loss	.	Average backfat thickness QTL (3093),Average backfat thickness QTL (3759),Average daily gain QTL (245),Average daily gain QTL (370),Average daily gain QTL (3757),Average daily gain QTL (3758),Average daily gain QTL (3771),Average daily gain QTL (442),Average daily gain QTL (443),Average daily gain QTL (5941),Backfat at last rib QTL (16907),Backfat at last rib QTL (5695),Backfat at last rib QTL (9…
CNVR_196	4	32280522	32367314	86793	WRH	Loss	.	Average backfat thickness QTL (3093),Average backfat thickness QTL (3759),Average daily gain QTL (245),Average daily gain QTL (370),Average daily gain QTL (3757),Average daily gain QTL (3758),Average daily gain QTL (3771),Average daily gain QTL (442),Average daily gain QTL (443),Average daily gain QTL (5941),Backfat at last rib QTL (16907),Backfat at last rib QTL (5695),Backfat at last rib QTL (9…
CNVR_197	4	37081660	37209494	127835	DUC,WRH	Gain	COX6C,VPS13B	Average backfat thickness QTL (3093),Average backfat thickness QTL (3759),Average daily gain QTL (245),Average daily gain QTL (370),Average daily gain QTL (3757),Average daily gain QTL (3758),Average daily gain QTL (3771),Average daily gain QTL (442),Average daily gain QTL (443),Average daily gain QTL (5941),Backfat at last rib QTL (16907),Backfat at last rib QTL (5695),Backfat at last rib QTL (7…
CNVR_198	4	38992535	39096275	103741	WRH	Mixed	LAPTM4B,MTDH	Average backfat thickness QTL (3093),Average backfat thickness QTL (3759),Average daily gain QTL (245),Average daily gain QTL (370),Average daily gain QTL (3757),Average daily gain QTL (3758),Average daily gain QTL (3771),Average daily gain QTL (442),Average daily gain QTL (443),Average daily gain QTL (5941),Backfat at last rib QTL (16907),Backfat at last rib QTL (5695),Backfat at last rib QTL (7…
CNVR_199	4	48963516	49047386	83871	WRH	Mixed	.	Abdominal fat weight QTL (261),Adipocyte diameter QTL (12827),Adipocyte diameter QTL (12828),Age at slaughter QTL (638),Average backfat thickness QTL (200),Average backfat thickness QTL (201),Average backfat thickness QTL (270),Average backfat thickness QTL (3034),Average backfat thickness QTL (3093),Average backfat thickness QTL (371),Average backfat thickness QTL (3759),Average daily gain QTL (…
CNVR_200	4	49047386	49626558	579173	DUC,KNP,WRH	Mixed	CNBD1	Abdominal fat weight QTL (261),Adipocyte diameter QTL (12827),Adipocyte diameter QTL (12828),Age at slaughter QTL (638),Average backfat thickness QTL (200),Average backfat thickness QTL (201),Average backfat thickness QTL (270),Average backfat thickness QTL (3034),Average backfat thickness QTL (3093),Average backfat thickness QTL (371),Average backfat thickness QTL (3759),Average daily gain QTL (…
CNVR_201	4	51304100	51408248	104149	DUC	Gain	LOC100152714,LOC100153915	Abdominal fat weight QTL (261),Adipocyte diameter QTL (12827),Adipocyte diameter QTL (12828),Age at slaughter QTL (638),Average backfat thickness QTL (200),Average backfat thickness QTL (201),Average backfat thickness QTL (270),Average backfat thickness QTL (3034),Average backfat thickness QTL (3093),Average backfat thickness QTL (371),Average backfat thickness QTL (3759),Average daily gain QTL (…
CNVR_202	4	57769246	57945043	175798	DUC	Gain	PKIA,ZC2HC1A	Abdominal fat weight QTL (21223),Abdominal fat weight QTL (261),Abdominal fat weight QTL (631),Adipocyte diameter QTL (12827),Adipocyte diameter QTL (12828),Age at slaughter QTL (638),Average backfat thickness QTL (200),Average backfat thickness QTL (201),Average backfat thickness QTL (270),Average backfat thickness QTL (3034),Average backfat thickness QTL (3093),Average backfat thickness QTL (35…
CNVR_203	4	60457497	60750431	292935	DUC	Mixed	HNF4G	Abdominal fat weight QTL (21223),Abdominal fat weight QTL (261),Abdominal fat weight QTL (631),Adipocyte diameter QTL (12827),Adipocyte diameter QTL (12828),Adipocyte volume QTL (9102),Age at slaughter QTL (638),Arachidonic acid content QTL (6406),Average backfat thickness QTL (17541),Average backfat thickness QTL (200),Average backfat thickness QTL (201),Average backfat thickness QTL (270),Avera…
CNVR_204	4	70022189	70145331	123143	DUC	Gain	.	Abdominal fat weight QTL (261),Abdominal fat weight QTL (631),Age at slaughter QTL (638),Average backfat thickness QTL (162),Average backfat thickness QTL (17541),Average backfat thickness QTL (200),Average backfat thickness QTL (201),Average backfat thickness QTL (21222),Average backfat thickness QTL (270),Average backfat thickness QTL (3034),Average backfat thickness QTL (371),Average backfat t…
CNVR_205	4	77090571	77192065	101495	DUC	Loss	LOC110260483,LYPLA1,RGS20,TCEA1	Abdominal fat weight QTL (261),Abdominal fat weight QTL (631),Age at slaughter QTL (638),Average backfat thickness QTL (162),Average backfat thickness QTL (200),Average backfat thickness QTL (201),Average backfat thickness QTL (270),Average backfat thickness QTL (3034),Average backfat thickness QTL (371),Average backfat thickness QTL (3759),Average backfat thickness QTL (527),Average daily gain Q…
CNVR_206	4	101458668	101536590	77923	DUC	Loss	PHGDH,ZNF697	Adipocyte diameter QTL (18020),Average backfat thickness QTL (162),Average backfat thickness QTL (371),Average backfat thickness QTL (3759),Average daily gain QTL (245),Average daily gain QTL (28809),Average daily gain QTL (370),Average daily gain QTL (3757),Average daily gain QTL (3758),Average daily gain QTL (3771),Average daily gain QTL (456),Average daily gain QTL (458),Average daily gain QTL…
CNVR_207	4	114395892	114629350	233459	DUC	Mixed	.	Average backfat thickness QTL (162),Average backfat thickness QTL (3759),Average daily gain QTL (245),Average daily gain QTL (3757),Average daily gain QTL (3758),Average daily gain QTL (3771),Average glycolytic potential QTL (5853),Backfat at mid-back QTL (5243),Body weight QTL (21227),Body weight QTL (977),C3c concentration QTL (9617),Calcium level QTL (6378),Capric acid content QTL (156870),Car…
CNVR_208	4	115634826	115646806	11981	DUC	Mixed	COL11A1	Average backfat thickness QTL (162),Average backfat thickness QTL (3759),Average daily gain QTL (245),Average daily gain QTL (3757),Average daily gain QTL (3758),Average daily gain QTL (3771),Backfat at mid-back QTL (5243),Body weight QTL (21227),Body weight QTL (977),C3c concentration QTL (9617),Calcium level QTL (6378),Capric acid content QTL (156870),Carcass length QTL (460),Carcass weight (co…
CNVR_209	4	115646806	115732172	85367	DUC,KNP,WRH	Mixed	COL11A1	Average backfat thickness QTL (162),Average backfat thickness QTL (3759),Average daily gain QTL (245),Average daily gain QTL (3757),Average daily gain QTL (3758),Average daily gain QTL (3771),Backfat at mid-back QTL (5243),Body weight QTL (21227),Body weight QTL (977),C3c concentration QTL (9617),Calcium level QTL (6378),Capric acid content QTL (156870),Carcass length QTL (460),Carcass weight (co…
CNVR_210	4	125861094	125880057	18964	DUC	Loss	.	Calcium level QTL (6378),Carcass weight (cold) QTL (3804),Carcass weight (cold) QTL (50),Intramuscular fat content QTL (3871),Nonfunctional nipples QTL (7473),Shear force at first peak QTL (3933),Total shear work QTL (3934),Vertebra number QTL (3948)
CNVR_211	4	127939092	128019716	80625	DUC	Loss	.	Calcium level QTL (6378),Carcass weight (cold) QTL (3804),Carcass weight (cold) QTL (50),Intramuscular fat content QTL (3871),Nonfunctional nipples QTL (7473),Shear force at first peak QTL (3933),Total shear work QTL (3934),Vertebra number QTL (3948)
CNVR_212	5	663244	1245918	582675	WRH	Loss	ALG12,BRD1,CRELD2,PIM3,ZBED4	Average daily gain QTL (194070),Body weight QTL (194068),Body weight QTL (194069),Diameter of type I muscle fibers QTL (2811),Enterotoxigenic E. coli susceptibility QTL (21834),Interferon-gamma level QTL (12336),Meat color L* QTL (17792),Teat number QTL (2927)
CNVR_213	5	1245918	1398467	152550	DUC,WRH	Loss	LOC106506827	Backfat at last lumbar QTL (31316),Diameter of type I muscle fibers QTL (2811),Enterotoxigenic E. coli susceptibility QTL (21834),Interferon-gamma level QTL (12336),Intramuscular fat content QTL (31318),Meat color L* QTL (17792),Teat number QTL (2927),backfat above muscle dorsi QTL (31317)
CNVR_214	5	1398467	1465490	67024	WRH	Loss	FAM19A5	Diameter of type I muscle fibers QTL (2811),Enterotoxigenic E. coli susceptibility QTL (21834),Interferon-gamma level QTL (12336),Meat color L* QTL (17792),Teat number QTL (2927)
CNVR_215	5	1625788	1674237	48450	WRH	Loss	.	Diameter of type I muscle fibers QTL (2811),Enterotoxigenic E. coli susceptibility QTL (21834),Interferon-gamma level QTL (12336),Meat color L* QTL (17792),Teat number QTL (2927)
CNVR_216	5	2680863	2741951	61089	DUC,WRH	Loss	TBC1D22A	Diameter of type I muscle fibers QTL (2811),Enterotoxigenic E. coli susceptibility QTL (21834),Interferon-gamma level QTL (12336),Meat color L* QTL (17792),Right teat number QTL (126730),Teat number QTL (2927)
CNVR_217	5	2741951	2914528	172578	WRH	Loss	CERK,GRAMD4,TBC1D22A	Diameter of type I muscle fibers QTL (2811),Enterotoxigenic E. coli susceptibility QTL (21834),Interferon-gamma level QTL (12336),Meat color L* QTL (17792),Teat number QTL (2927)
CNVR_218	5	4370896	4697813	326918	DUC,WRH	Loss	ARHGAP8,PHF21B,PRR5,RTL6	Diameter of type I muscle fibers QTL (2811),Enterotoxigenic E. coli susceptibility QTL (21834),Interferon-gamma level QTL (12336),Meat color L* QTL (17792),Teat number QTL (2927)
CNVR_219	5	4697813	4713576	15764	DUC	Loss	.	Diameter of type I muscle fibers QTL (2811),Enterotoxigenic E. coli susceptibility QTL (21834),Interferon-gamma level QTL (12336),Intramuscular fat content QTL (176605),Meat color L* QTL (17792),Teat number QTL (2927)
CNVR_220	5	5290427	5383332	92906	DUC	Loss	EFCAB6	Average daily gain QTL (28824),Average daily gain QTL (28825),Backfat at rump QTL (23352),Diameter of type I muscle fibers QTL (2811),Enterotoxigenic E. coli susceptibility QTL (21834),Interferon-gamma level QTL (12336),Meat color L* QTL (17792),Teat number QTL (2927)
CNVR_221	5	8339176	8681385	342210	DUC	Mixed	CACNA1I,ENTHD1,FAM83F,GRAP2	Activity during lying QTL (5903),Backfat at tenth rib QTL (981),CD4-positive/CD8-positive leukocyte ratio QTL (17839),Coping behavior QTL (124367),Coping behavior QTL (124676),Creatinine level QTL (6372),Drip loss QTL (3805),Feed intake QTL (979),Hemolytic complement activity (alternative pathway) QTL (21322),Hind feet conformation QTL (16512),Hind feet conformation QTL (16514),Loin muscle area Q…
CNVR_222	5	14575654	14639267	63614	DUC	Mixed	.	Activity during lying QTL (5903),Backfat at mid-back QTL (5210),Backfat at tenth rib QTL (981),CD4-positive/CD8-positive leukocyte ratio QTL (17839),Creatinine level QTL (6372),Drip loss QTL (3805),Feed intake QTL (979),Hemolytic complement activity (alternative pathway) QTL (21322),Loin muscle area QTL (38085),Meat color L* QTL (17792),Meat color L* QTL (38088),Melanoma susceptibility QTL (17095…
CNVR_223	5	17316265	17361928	45664	DUC	Mixed	ACVR1B,GRASP	Activity during lying QTL (5903),Average backfat thickness QTL (271),Backfat at mid-back QTL (5210),Backfat at tenth rib QTL (981),CD4-positive/CD8-positive leukocyte ratio QTL (17839),Creatinine level QTL (6372),Drip loss QTL (3805),Feed intake QTL (979),Hemolytic complement activity (alternative pathway) QTL (21322),Loin muscle area QTL (38085),Meat color L* QTL (17792),Meat color L* QTL (38088…
CNVR_224	5	17361928	17395442	33515	DUC,WRH	Mixed	GRASP,LOC110260567	Activity during lying QTL (5903),Average backfat thickness QTL (271),Backfat at mid-back QTL (5210),Backfat at tenth rib QTL (981),CD4-positive/CD8-positive leukocyte ratio QTL (17839),Creatinine level QTL (6372),Drip loss QTL (3805),Feed intake QTL (979),Hemolytic complement activity (alternative pathway) QTL (21322),Loin muscle area QTL (38085),Meat color L* QTL (17792),Meat color L* QTL (38088…
CNVR_225	5	17395442	17405634	10193	DUC	Mixed	.	Activity during lying QTL (5903),Average backfat thickness QTL (271),Backfat at mid-back QTL (5210),Backfat at tenth rib QTL (981),CD4-positive/CD8-positive leukocyte ratio QTL (17839),Creatinine level QTL (6372),Drip loss QTL (3805),Feed intake QTL (979),Hemolytic complement activity (alternative pathway) QTL (21322),Loin muscle area QTL (38085),Meat color L* QTL (17792),Meat color L* QTL (38088…
CNVR_226	5	20633522	20644705	11184	DUC,WRH	Mixed	.	Activity during lying QTL (5903),Backfat at mid-back QTL (5209),Backfat at mid-back QTL (5210),Backfat at tenth rib QTL (981),CD4-positive/CD8-positive leukocyte ratio QTL (17839),Creatinine level QTL (6372),Drip loss QTL (3805),Feed intake QTL (979),Hemolytic complement activity (alternative pathway) QTL (21322),Loin muscle area QTL (38085),Meat color L* QTL (17792),Meat color L* QTL (38088),Pla…
CNVR_227	5	20644705	20785694	140990	DUC,KNP,WRH	Mixed	LOC100156333,LOC100157938,LOC100736710,LOC100737179,LOC110260673,LOC110260675,LOC110260680,LOC110260844	Activity during lying QTL (5903),Backfat at mid-back QTL (5209),Backfat at mid-back QTL (5210),Backfat at tenth rib QTL (981),CD4-positive/CD8-positive leukocyte ratio QTL (17839),Creatinine level QTL (6372),Drip loss QTL (3805),Feed intake QTL (979),Hemolytic complement activity (alternative pathway) QTL (21322),Loin muscle area QTL (38085),Meat color L* QTL (17792),Meat color L* QTL (38088),Ost…
CNVR_228	5	20785694	20918414	132721	DUC,WRH	Mixed	LOC100153110,LOC100155931,LOC100524678,LOC100524864,LOC100736637,LOC100736675,LOC110260846,LOC110260847	Activity during lying QTL (5903),Backfat at mid-back QTL (5209),Backfat at mid-back QTL (5210),Backfat at tenth rib QTL (981),CD4-positive/CD8-positive leukocyte ratio QTL (17839),Creatinine level QTL (6372),Drip loss QTL (3805),Feed intake QTL (979),Hemolytic complement activity (alternative pathway) QTL (21322),Loin muscle area QTL (38085),Meat color L* QTL (17792),Meat color L* QTL (38088),Pla…
CNVR_229	5	20918414	20994447	76034	DUC	Mixed	LOC100155548,LOC100511858,LOC100512207,LOC110260574,LOC110260848,LOC110260849	Activity during lying QTL (5903),Backfat at mid-back QTL (5209),Backfat at mid-back QTL (5210),Backfat at tenth rib QTL (981),CD4-positive/CD8-positive leukocyte ratio QTL (17839),Creatinine level QTL (6372),Drip loss QTL (3805),Feed intake QTL (979),Hemolytic complement activity (alternative pathway) QTL (21322),Loin muscle area QTL (38085),Meat color L* QTL (17792),Meat color L* QTL (38088),Pla…
CNVR_230	5	25129318	25348080	218763	DUC	Mixed	.	Activity during lying QTL (5903),Backfat at first rib QTL (21236),Backfat at last lumbar QTL (31),Backfat at mid-back QTL (5209),Backfat at mid-back QTL (5210),Backfat at tenth rib QTL (981),Backfat thickness between 3rd and 4th rib QTL (412),CD4-positive leukocyte percentage QTL (17840),Creatinine level QTL (6372),Drip loss QTL (3805),Drip loss QTL (5697),Ear erectness QTL (5652),Feed intake QTL…
CNVR_231	5	26928548	27080638	152091	DUC,KNP	Mixed	USP15	Activity during lying QTL (5903),Backfat at first rib QTL (21236),Backfat at last lumbar QTL (31),Backfat at mid-back QTL (5209),Backfat at mid-back QTL (5210),Backfat at tenth rib QTL (981),Backfat thickness between 3rd and 4th rib QTL (412),CD4-positive leukocyte percentage QTL (17840),Creatinine level QTL (6372),Drip loss QTL (3805),Drip loss QTL (5697),Ear erectness QTL (5647),Ear erectness Q…
CNVR_232	5	36679589	36858468	178880	DUC,KNP,WRH	Mixed	.	Anti-K88 E.coli IgG levels QTL (615),Backfat at first rib QTL (21236),Backfat at last lumbar QTL (31),Backfat at mid-back QTL (5209),Backfat at mid-back QTL (5210),Backfat at rump QTL (21237),Backfat at tenth rib QTL (981),Backfat thickness between 3rd and 4th rib QTL (412),Body weight QTL (29692),Body weight QTL (29693),C3c concentration QTL (9620),CD4-positive leukocyte percentage QTL (17840),D…
CNVR_233	5	36858468	36953856	95389	KNP,WRH	Mixed	.	Anti-K88 E.coli IgG levels QTL (615),Backfat at first rib QTL (21236),Backfat at last lumbar QTL (31),Backfat at mid-back QTL (5209),Backfat at mid-back QTL (5210),Backfat at rump QTL (21237),Backfat at tenth rib QTL (981),Backfat thickness between 3rd and 4th rib QTL (412),Body weight QTL (29692),Body weight QTL (29693),C3c concentration QTL (9620),CD4-positive leukocyte percentage QTL (17840),D…
CNVR_234	5	36953856	36982522	28667	WRH	Mixed	.	Anti-K88 E.coli IgG levels QTL (615),Backfat at first rib QTL (21236),Backfat at last lumbar QTL (31),Backfat at mid-back QTL (5209),Backfat at mid-back QTL (5210),Backfat at rump QTL (21237),Backfat at tenth rib QTL (981),Backfat thickness between 3rd and 4th rib QTL (412),Body weight QTL (29692),Body weight QTL (29693),C3c concentration QTL (9620),CD4-positive leukocyte percentage QTL (17840),D…
CNVR_235	5	37286967	37422475	135509	KNP	Mixed	.	Backfat at first rib QTL (21236),Backfat at last lumbar QTL (31),Backfat at mid-back QTL (5209),Backfat at mid-back QTL (5210),Backfat at rump QTL (21237),Backfat at tenth rib QTL (981),Backfat thickness between 3rd and 4th rib QTL (412),Body weight QTL (29692),Body weight QTL (29693),C3c concentration QTL (9620),CD4-positive leukocyte percentage QTL (17840),Drip loss QTL (3805),Ear erectness QTL…
CNVR_236	5	37422475	37589785	167311	DUC,KNP,WRH	Mixed	.	Backfat at first rib QTL (21236),Backfat at last lumbar QTL (31),Backfat at mid-back QTL (5209),Backfat at mid-back QTL (5210),Backfat at rump QTL (21237),Backfat at tenth rib QTL (981),Backfat thickness between 3rd and 4th rib QTL (412),Body weight QTL (29692),Body weight QTL (29693),C3c concentration QTL (9620),CD4-positive leukocyte percentage QTL (17840),Drip loss QTL (3805),Ear erectness QTL…
CNVR_237	5	40291525	40505005	213481	DUC,KNP,WRH	Mixed	ALG10	Backfat at first rib QTL (21236),Backfat at last lumbar QTL (31),Backfat at mid-back QTL (5209),Backfat at mid-back QTL (5210),Backfat at rump QTL (21237),Backfat at tenth rib QTL (981),Backfat thickness between 3rd and 4th rib QTL (412),Body weight QTL (29692),Body weight QTL (29693),C3c concentration QTL (9620),CD4-positive leukocyte percentage QTL (17840),Drip loss QTL (3805),Ear erectness QTL…
CNVR_238	5	40505005	40804197	299193	WRH	Mixed	.	Backfat at first rib QTL (21236),Backfat at last lumbar QTL (31),Backfat at mid-back QTL (5209),Backfat at mid-back QTL (5210),Backfat at rump QTL (21237),Backfat at tenth rib QTL (981),Backfat thickness between 3rd and 4th rib QTL (412),Body weight QTL (29692),Body weight QTL (29693),C3c concentration QTL (9620),CD4-positive leukocyte percentage QTL (17840),Drip loss QTL (3805),Ear erectness QTL…
CNVR_239	5	40804197	41078366	274170	DUC,KNP,WRH	Mixed	SYT10	Backfat at first rib QTL (21236),Backfat at last lumbar QTL (31),Backfat at mid-back QTL (5209),Backfat at mid-back QTL (5210),Backfat at rump QTL (21237),Backfat at tenth rib QTL (981),Backfat thickness between 3rd and 4th rib QTL (412),Body weight QTL (29692),Body weight QTL (29693),C3c concentration QTL (9620),CD4-positive leukocyte percentage QTL (17840),Drip loss QTL (3805),Ear erectness QTL…
CNVR_240	5	45329380	45613387	284008	WRH	Loss	CCDC91	Average backfat thickness QTL (153603),Average daily gain QTL (323),Backfat at first rib QTL (21236),Backfat at first rib QTL (21363),Backfat at last lumbar QTL (31),Backfat at mid-back QTL (5209),Backfat at mid-back QTL (5210),Backfat at mid-back QTL (5244),Backfat at rump QTL (21237),Backfat thickness between 3rd and 4th rib QTL (412),Body weight QTL (29692),Body weight QTL (29693),Body weight …
CNVR_241	5	46663166	46820804	157639	WRH	Loss	FGFR1OP2,MED21,TM7SF3	Average daily gain QTL (323),Backfat at first rib QTL (21236),Backfat at first rib QTL (21363),Backfat at last lumbar QTL (31),Backfat at mid-back QTL (5209),Backfat at mid-back QTL (5210),Backfat at mid-back QTL (5244),Backfat at rump QTL (21237),Backfat thickness between 3rd and 4th rib QTL (412),Body weight QTL (29692),Body weight QTL (29693),Body weight QTL (3189),C3c concentration QTL (9620)…
CNVR_242	5	60115369	60332693	217325	KNP,WRH	Mixed	LRP6	Average backfat thickness QTL (202),Average backfat thickness QTL (203),Average backfat thickness QTL (204),Average backfat thickness QTL (21234),Backfat at first rib QTL (21236),Backfat at first rib QTL (3235),Backfat at last rib QTL (21238),Backfat at mid-back QTL (5209),Backfat at mid-back QTL (5210),Backfat at mid-back QTL (5244),Backfat at rump QTL (21237),Body weight QTL (29692),Body weight…
CNVR_243	5	60332693	60360536	27844	WRH	Mixed	BCL2L14	Average backfat thickness QTL (202),Average backfat thickness QTL (203),Average backfat thickness QTL (204),Average backfat thickness QTL (21234),Backfat at first rib QTL (21236),Backfat at first rib QTL (3235),Backfat at last rib QTL (21238),Backfat at mid-back QTL (5209),Backfat at mid-back QTL (5210),Backfat at mid-back QTL (5244),Backfat at rump QTL (21237),Body weight QTL (29692),Body weight…
CNVR_244	5	60462452	60489710	27259	WRH	Mixed	.	Average backfat thickness QTL (202),Average backfat thickness QTL (203),Average backfat thickness QTL (204),Average backfat thickness QTL (21234),Backfat at first rib QTL (21236),Backfat at first rib QTL (3235),Backfat at last rib QTL (21238),Backfat at mid-back QTL (5209),Backfat at mid-back QTL (5210),Backfat at mid-back QTL (5244),Backfat at rump QTL (21237),Body weight QTL (29692),Body weight…
CNVR_245	5	63436211	63549234	113024	DUC	Loss	CD163L1,PEX5	Alkaline phosphatase activity QTL (6353),Average backfat thickness QTL (21234),Average backfat thickness QTL (351),Average daily gain QTL (342),Backfat at first rib QTL (21236),Backfat at mid-back QTL (5209),Backfat at mid-back QTL (5210),Backfat at mid-back QTL (5244),Backfat at rump QTL (21237),Backfat between 6th and 7th ribs QTL (3949),Belly meat content QTL (5978),Body weight QTL (29692),Bod…
CNVR_246	5	66602445	66998856	396412	DUC	Loss	CRACR2A,PRMT8,TSPAN11,TSPAN9	Alkaline phosphatase activity QTL (6353),Average backfat thickness QTL (351),Average daily gain QTL (342),Backfat at first rib QTL (21236),Backfat at mid-back QTL (5209),Backfat at mid-back QTL (5210),Backfat at mid-back QTL (5244),Backfat at rump QTL (21237),Backfat between 6th and 7th ribs QTL (3949),Belly meat content QTL (5978),Belly weight QTL (413),Body weight QTL (21235),Body weight QTL (2…
CNVR_247	5	78122302	78209926	87625	DUC	Loss	HDAC7,RAPGEF3,SLC48A1,VDR	Activity during lying QTL (5901),Adipocyte diameter QTL (18021),Arachidic acid content QTL (156932),Average backfat thickness QTL (351),Average daily gain QTL (16849),Average daily gain QTL (342),Average daily gain QTL (9866),Backfat at first rib QTL (21236),Backfat at last lumbar QTL (9858),Backfat at last rib QTL (9859),Backfat at mid-back QTL (5209),Backfat at mid-back QTL (5210),Backfat at mi…
CNVR_248	5	87297254	87336370	39117	KNP	Loss	ELK3	Activity during lying QTL (5901),Adipocyte diameter QTL (18021),Arachidic acid content QTL (156932),Average backfat thickness QTL (17795),Average backfat thickness QTL (54),Average daily gain QTL (16849),Backfat at last lumbar QTL (17797),Backfat at last lumbar QTL (56),Backfat at last rib QTL (17796),Backfat at last rib QTL (55),Backfat at mid-back QTL (5210),Backfat at mid-back QTL (5244),Belly…
CNVR_249	5	90560242	90594040	33799	WRH	Mixed	.	Activity during lying QTL (5901),Arachidic acid content QTL (156932),Average backfat thickness QTL (17795),Average backfat thickness QTL (2942),Average backfat thickness QTL (54),Average daily gain QTL (16849),Backfat at last lumbar QTL (17797),Backfat at last lumbar QTL (2940),Backfat at last lumbar QTL (56),Backfat at last rib QTL (17796),Backfat at last rib QTL (2941),Backfat at last rib QTL (…
CNVR_250	5	95377091	95460754	83664	DUC	Mixed	.	Activity during lying QTL (5901),Arachidic acid content QTL (156932),Average backfat thickness QTL (17795),Average backfat thickness QTL (54),Average daily gain QTL (16849),Backfat at last lumbar QTL (17797),Backfat at last lumbar QTL (56),Backfat at last rib QTL (17796),Backfat at last rib QTL (55),Backfat at mid-back QTL (5210),Carcass length QTL (29695),Carcass weight (hot) QTL (16865),Cholest…
CNVR_251	5	95963561	95986242	22682	WRH	Mixed	MGAT4C	Activity during lying QTL (5901),Arachidic acid content QTL (156932),Average backfat thickness QTL (17795),Average backfat thickness QTL (54),Average daily gain QTL (16849),Average daily gain QTL (28887),Backfat at last lumbar QTL (17797),Backfat at last lumbar QTL (56),Backfat at last rib QTL (17796),Backfat at last rib QTL (55),Backfat at mid-back QTL (5210),Carcass length QTL (29695),Carcass w…
CNVR_252	5	95986242	96023373	37132	KNP,WRH	Mixed	MGAT4C	Activity during lying QTL (5901),Arachidic acid content QTL (156932),Average backfat thickness QTL (17795),Average backfat thickness QTL (54),Average daily gain QTL (16849),Backfat at last lumbar QTL (17797),Backfat at last lumbar QTL (56),Backfat at last rib QTL (17796),Backfat at last rib QTL (55),Backfat at mid-back QTL (5210),Carcass length QTL (29695),Carcass weight (hot) QTL (16865),Cholest…
CNVR_253	5	96023373	96197534	174162	DUC,KNP,WRH	Mixed	MGAT4C	Activity during lying QTL (5901),Arachidic acid content QTL (156932),Average backfat thickness QTL (17795),Average backfat thickness QTL (54),Average daily gain QTL (16849),Backfat at last lumbar QTL (17797),Backfat at last lumbar QTL (56),Backfat at last rib QTL (17796),Backfat at last rib QTL (55),Backfat at mid-back QTL (5210),Carcass length QTL (29695),Carcass weight (hot) QTL (16865),Cholest…
CNVR_254	5	98245670	98338767	93098	DUC	Mixed	.	Arachidic acid content QTL (156932),Average backfat thickness QTL (54),Average daily gain QTL (16849),Backfat at last rib QTL (55),Backfat at mid-back QTL (5210),Carcass length QTL (29695),Carcass weight (hot) QTL (16865),Cholesterol level QTL (15069),Creatinine level QTL (15070),Lauric acid content QTL (156930),Lean meat percentage QTL (139210),Linoleic acid content QTL (156931),Marbling QTL (38…
CNVR_255	5	99737407	99796113	58707	KNP	Mixed	.	Arachidic acid content QTL (156932),Average backfat thickness QTL (54),Average daily gain QTL (16849),Backfat at last rib QTL (55),Backfat at mid-back QTL (5210),Carcass length QTL (29695),Carcass weight (hot) QTL (16865),Cholesterol level QTL (15069),Creatinine level QTL (15070),Feed conversion ratio QTL (980),Lauric acid content QTL (156930),Linoleic acid content QTL (156931),Marbling QTL (3808…
CNVR_256	5	100738617	100788092	49476	DUC	Loss	LOC110260827,MYF5,MYF6,PTPRQ	Arachidic acid content QTL (156932),Average backfat thickness QTL (54),Average daily gain QTL (16849),Backfat at last rib QTL (55),Backfat at mid-back QTL (5210),Carcass length QTL (29695),Carcass weight (hot) QTL (16865),Cholesterol level QTL (15069),Creatinine level QTL (15070),Feed conversion ratio QTL (980),Lauric acid content QTL (156930),Linoleic acid content QTL (156931),Marbling QTL (3808…
CNVR_257	5	101455103	102107494	652392	WRH	Mixed	PAWR,PPP1R12A,SYT1	Arachidic acid content QTL (156932),Average backfat thickness QTL (54),Backfat at last rib QTL (55),Backfat at mid-back QTL (5210),Carcass length QTL (29695),Cholesterol level QTL (15069),Coping behavior QTL (124379),Coping behavior QTL (124380),Coping behavior QTL (124381),Coping behavior QTL (124696),Coping behavior QTL (124697),Coping behavior QTL (124698),Creatinine level QTL (15070),Feed con…
CNVR_258	6	298090	326820	28731	WRH	Mixed	FANCA,VPS9D1,ZNF276	Intramuscular fat content QTL (145),Vertebra number QTL (21304)
CNVR_259	6	326820	489077	162258	DUC,WRH	Mixed	ANKRD11,CDK10,CHMP1A,CPNE7,DPEP1,RPL13,SPATA2L,SPATA33,SPG7	Fat skatole level QTL (220555),Fat skatole level QTL (220556),Intramuscular fat content QTL (145),Omega-3 fatty acid content QTL (213827),Vertebra number QTL (21304)
CNVR_260	6	489077	874827	385751	DUC	Mixed	ACSF3,ANKRD11,CBFA2T3,CDH15,GALNS,LOC110260879,PABPN1L,TRAPPC2L	Fat skatole level QTL (220556),Intramuscular fat content QTL (145),Vertebra number QTL (21304)
CNVR_261	6	874827	1069771	194945	DUC,WRH	Mixed	APRT,CDT1,CTU2,CYBA,GALNS,IL17C,MVD,PIEZO1,RNF166,SNAI3,ZC3H18	Intramuscular fat content QTL (145),Vertebra number QTL (21304)
CNVR_262	6	2848501	2873515	25015	DUC	Mixed	.	Intramuscular fat content QTL (145),Lean meat percentage QTL (7632),Nonfunctional nipples QTL (7458),Nonfunctional nipples QTL (7475),Vertebra number QTL (21304)
CNVR_263	6	3281952	3475230	193279	WRH	Mixed	GSE1	Cryptorchidism QTL (55867),Intramuscular fat content QTL (145),Lean meat percentage QTL (7632),Nonfunctional nipples QTL (7458),Nonfunctional nipples QTL (7475),Vertebra number QTL (21304)
CNVR_264	6	3475230	3738101	262872	DUC,WRH	Mixed	FAM92B,GSE1,KIAA0513	Average daily gain QTL (194071),Intramuscular fat content QTL (145),Lean meat percentage QTL (7632),Nonfunctional nipples QTL (7458),Nonfunctional nipples QTL (7475),Seminiferous tubule diameter QTL (62174),Vertebra number QTL (21304),skatole, laboratory QTL (15962),skatole, laboratory QTL (15963),skatole, laboratory QTL (15965),skatole, laboratory QTL (15966)
CNVR_265	6	3738101	3789349	51249	WRH	Mixed	KIAA0513,ZDHHC7	Intramuscular fat content QTL (145),Lean meat percentage QTL (7632),Meat color L* QTL (257832),Nonfunctional nipples QTL (7458),Nonfunctional nipples QTL (7475),Palmitoleic acid content QTL (176633),Seminiferous tubule diameter QTL (62174),Vertebra number QTL (21304)
CNVR_266	6	14852580	14913448	60869	DUC	Gain	IST1,ZNF821	Actinobacillus pleuropneumoniae susceptibility QTL (37566),Actinobacillus pleuropneumoniae susceptibility QTL (37574),Adipocyte diameter QTL (18022),Average daily gain QTL (344),Average daily gain QTL (5699),Backfat at last rib QTL (5982),Backfat at tenth rib QTL (3859),Backfat at tenth rib QTL (3874),Belly meat content QTL (5985),Body weight QTL (21240),Body weight QTL (5201),CO2 partial pressur…
CNVR_267	6	23156762	23397699	240938	WRH	Loss	CDH8	Actinobacillus pleuropneumoniae susceptibility QTL (37566),Actinobacillus pleuropneumoniae susceptibility QTL (37574),Adipocyte diameter QTL (18022),Average daily gain QTL (332),Average daily gain QTL (343),Average daily gain QTL (5699),Backfat at last rib QTL (5982),Backfat at tenth rib QTL (3859),Backfat at tenth rib QTL (3874),Belly meat content QTL (5985),Belly weight QTL (414),Body weight QT…
CNVR_268	6	48051149	48149583	98435	DUC	Mixed	DLL3,IL-15L,MED29,PAF1,PLEKHG2,RPS16,SUPT5H,TIMM50,ZFP36	45 min-3 hr pH decline QTL (5548),ADV antibody titer QTL (9660),Actinobacillus pleuropneumoniae susceptibility QTL (37566),Actinobacillus pleuropneumoniae susceptibility QTL (37574),Alkaline phosphatase activity QTL (15097),Average backfat thickness QTL (3876),Average daily gain QTL (186),Average daily gain QTL (3937),Average daily gain QTL (5699),Backfat at first rib QTL (4965),Backfat at last r…
CNVR_269	6	51295918	51368645	72728	DUC	Loss	BCAM,NECTIN2,TOMM40	45 min-3 hr pH decline QTL (5548),ADV antibody titer QTL (9660),Actinobacillus pleuropneumoniae susceptibility QTL (37566),Actinobacillus pleuropneumoniae susceptibility QTL (37574),Alkaline phosphatase activity QTL (15097),Arachidonic acid content QTL (156871),Average backfat thickness QTL (3876),Average daily gain QTL (186),Average daily gain QTL (28833),Average daily gain QTL (3937),Average da…
CNVR_270	6	52916236	53301047	384812	DUC	Loss	BBC3,C5AR1,C5AR2,CCDC9,DHX34,INAFM1,KPTN,MEIS3,NAPA,SAE1,SLC8A2,ZC3H4,ZNF541	45 min-3 hr pH decline QTL (5548),ADV antibody titer QTL (9660),Actinobacillus pleuropneumoniae susceptibility QTL (37566),Actinobacillus pleuropneumoniae susceptibility QTL (37574),Alkaline phosphatase activity QTL (15097),Arachidonic acid content QTL (156871),Average backfat thickness QTL (3876),Average daily gain QTL (186),Average daily gain QTL (3937),Average daily gain QTL (5699),Backfat at …
CNVR_271	6	54530101	54827092	296992	DUC	Loss	ADM5,ALDH16A1,AP2A1,BCL2L12,CPT1C,FCGRT,FUZ,IRF3,NOSIP,PRMT1,PRR12,PRRG2,RCN3,RPL13A,RPS11,RRAS,SCAF1,TSKS	45 min-3 hr pH decline QTL (5548),ADV antibody titer QTL (9660),Abdominal fat weight QTL (1007),Actinobacillus pleuropneumoniae susceptibility QTL (37566),Actinobacillus pleuropneumoniae susceptibility QTL (37574),Alkaline phosphatase activity QTL (15097),Arachidonic acid content QTL (156871),Average backfat thickness QTL (1004),Average backfat thickness QTL (1043),Average backfat thickness QTL (…
CNVR_272	6	63336711	63566418	229708	DUC	Loss	AGRN,B3GALT6,C1QTNF12,HES4,ISG15,LOC100620540,LOC106509652,LOC110261078,LOC110261384,PERM1,RNF223,SDF4,TNFRSF18,TNFRSF4,TTLL10,UBE2J2	45 min-3 hr pH decline QTL (5548),Abdominal fat weight QTL (1007),Actinobacillus pleuropneumoniae susceptibility QTL (37566),Actinobacillus pleuropneumoniae susceptibility QTL (37574),Adipocyte diameter QTL (18030),Alkaline phosphatase activity QTL (15097),Alkaline phosphatase activity QTL (6347),Arachidonic acid content QTL (156871),Average backfat thickness QTL (1004),Average backfat thickness …
CNVR_273	6	63566418	63596920	30503	DUC,WRH	Loss	ACAP3,INTS11,PUSL1,SCNN1D,UBE2J2	45 min-3 hr pH decline QTL (5548),Abdominal fat weight QTL (1007),Actinobacillus pleuropneumoniae susceptibility QTL (37566),Actinobacillus pleuropneumoniae susceptibility QTL (37574),Adipocyte diameter QTL (18030),Alkaline phosphatase activity QTL (15097),Alkaline phosphatase activity QTL (6347),Arachidonic acid content QTL (156871),Average backfat thickness QTL (1004),Average backfat thickness …
CNVR_274	6	63596920	63673824	76905	DUC	Loss	AURKAIP1,CCNL2,CPTP,DVL1,INTS11,MRPL20,MXRA8,PUSL1,TAS1R3	45 min-3 hr pH decline QTL (5548),Abdominal fat weight QTL (1007),Actinobacillus pleuropneumoniae susceptibility QTL (37566),Actinobacillus pleuropneumoniae susceptibility QTL (37574),Adipocyte diameter QTL (18030),Alkaline phosphatase activity QTL (15097),Alkaline phosphatase activity QTL (6347),Arachidonic acid content QTL (156871),Average backfat thickness QTL (1004),Average backfat thickness …
CNVR_275	6	67224887	67301889	77003	DUC,WRH	Loss	ACOT7,ESPN,HES2	Abdominal fat weight QTL (1007),Actinobacillus pleuropneumoniae susceptibility QTL (37566),Actinobacillus pleuropneumoniae susceptibility QTL (37574),Adipocyte diameter QTL (18030),Alkaline phosphatase activity QTL (15097),Alkaline phosphatase activity QTL (6347),Arachidonic acid content QTL (156871),Average backfat thickness QTL (1004),Average backfat thickness QTL (148),Average backfat thicknes…
CNVR_276	6	67301889	67473232	171344	DUC	Loss	DNAJC11,ESPN,KLHL21,NOL9,PHF13,PLEKHG5,TAS1R1,THAP3,TNFRSF25,ZBTB48	Abdominal fat weight QTL (1007),Actinobacillus pleuropneumoniae susceptibility QTL (37566),Actinobacillus pleuropneumoniae susceptibility QTL (37574),Adipocyte diameter QTL (18030),Alkaline phosphatase activity QTL (15097),Alkaline phosphatase activity QTL (6347),Arachidonic acid content QTL (156871),Average backfat thickness QTL (1004),Average backfat thickness QTL (148),Average backfat thicknes…
CNVR_277	6	69640206	70030615	390410	DUC	Loss	H6PD,PIK3CD,SLC25A33,SPSB1,TMEM201	Abdominal fat weight QTL (1007),Actinobacillus pleuropneumoniae susceptibility QTL (37566),Actinobacillus pleuropneumoniae susceptibility QTL (37574),Adipocyte diameter QTL (18030),Alkaline phosphatase activity QTL (15097),Alkaline phosphatase activity QTL (6347),Arachidonic acid content QTL (156871),Average backfat thickness QTL (1004),Average backfat thickness QTL (12859),Average backfat thickn…
CNVR_278	6	71877417	71914594	37178	DUC	Loss	CLCN6,MTHFR	Abdominal fat weight QTL (1007),Actinobacillus pleuropneumoniae susceptibility QTL (37566),Actinobacillus pleuropneumoniae susceptibility QTL (37574),Adipocyte diameter QTL (18030),Alkaline phosphatase activity QTL (15097),Alkaline phosphatase activity QTL (6347),Arachidonic acid content QTL (156871),Average backfat thickness QTL (1004),Average backfat thickness QTL (12859),Average backfat thickn…
CNVR_279	6	88654714	88728580	73867	DUC	Loss	CCDC28B,DCDC2B,EIF3I,FAM167B,IQCC,KPNA6,LCK,LOC106510645,TMEM234,TXLNA	Abdominal fat weight QTL (1007),Actinobacillus pleuropneumoniae susceptibility QTL (37566),Actinobacillus pleuropneumoniae susceptibility QTL (37574),Alkaline phosphatase activity QTL (15097),Alkaline phosphatase activity QTL (6347),Average backfat thickness QTL (1004),Average backfat thickness QTL (12859),Average backfat thickness QTL (148),Average backfat thickness QTL (149),Average backfat thi…
CNVR_280	6	88853338	88895392	42055	DUC	Loss	ZBTB8B	Abdominal fat weight QTL (1007),Actinobacillus pleuropneumoniae susceptibility QTL (37566),Actinobacillus pleuropneumoniae susceptibility QTL (37574),Alkaline phosphatase activity QTL (15097),Alkaline phosphatase activity QTL (6347),Average backfat thickness QTL (1004),Average backfat thickness QTL (12859),Average backfat thickness QTL (148),Average backfat thickness QTL (149),Average backfat thi…
CNVR_281	6	104413267	104489721	76455	WRH	Loss	.	Age at puberty QTL (8820),Alkaline phosphatase activity QTL (15097),Average backfat thickness QTL (148),Average backfat thickness QTL (149),Average daily gain QTL (16851),Backfat at last rib QTL (17780),Backfat at last rib QTL (17781),Backfat at last rib QTL (21377),Backfat at last rib QTL (3197),Backfat at last rib QTL (3198),Backfat at last rib QTL (3199),Backfat at last rib QTL (3201),Backfat …
CNVR_282	6	108033469	108061282	27814	WRH	Mixed	.	Age at puberty QTL (8820),Alkaline phosphatase activity QTL (15097),Average backfat thickness QTL (148),Average backfat thickness QTL (149),Average backfat thickness QTL (66024),Average daily gain QTL (16851),Backfat at last rib QTL (17780),Backfat at last rib QTL (17781),Backfat at last rib QTL (21377),Backfat at last rib QTL (3197),Backfat at last rib QTL (3198),Backfat at last rib QTL (3199),B…
CNVR_283	6	129137301	129234456	97156	WRH	Loss	CTBS,SPATA1	Alkaline phosphatase activity QTL (15097),Average backfat thickness QTL (148),Average backfat thickness QTL (149),Average backfat thickness QTL (2850),Backfat at last rib QTL (17780),Backfat at last rib QTL (17781),Backfat at last rib QTL (2853),Backfat at tenth rib QTL (2943),Backfat at tenth rib QTL (3875),Body temperature QTL (7498),Body weight QTL (181),Body weight QTL (182),Body weight QTL (…
CNVR_284	6	131101648	131175703	74056	WRH	Mixed	.	Alkaline phosphatase activity QTL (15097),Average backfat thickness QTL (148),Average backfat thickness QTL (149),Average backfat thickness QTL (2850),Backfat at last rib QTL (17780),Backfat at last rib QTL (17781),Backfat at last rib QTL (2853),Backfat at tenth rib QTL (17969),Backfat at tenth rib QTL (2943),Backfat at tenth rib QTL (32755),Backfat at tenth rib QTL (3875),Body temperature QTL (7…
CNVR_285	6	133318049	133613074	295026	DUC	Mixed	.	Alkaline phosphatase activity QTL (15097),Average backfat thickness QTL (2850),Backfat at last rib QTL (2853),Backfat at tenth rib QTL (17975),Backfat at tenth rib QTL (2943),Backfat at tenth rib QTL (32757),Backfat at tenth rib QTL (3875),Body temperature QTL (7498),Body weight QTL (182),Body weight QTL (5201),Carcass temperature (24 hr post-mortem) QTL (3308),Cholesterol level QTL (15071),Gait …
CNVR_286	6	135482612	135593180	110569	DUC	Gain	MIGA1,USP33	Alkaline phosphatase activity QTL (15097),Average backfat thickness QTL (2850),Backfat at last rib QTL (2853),Backfat at tenth rib QTL (2943),Backfat at tenth rib QTL (3875),Body temperature QTL (7498),Carcass temperature (24 hr post-mortem) QTL (3308),Cholesterol level QTL (15071),Gait score (hind) QTL (8941),Intramuscular fat content QTL (314),Intramuscular fat content QTL (4165),Muscle fat con…
CNVR_287	6	142728405	142971376	242972	DUC	Mixed	LRRC7	Intramuscular fat content QTL (4165),Teat number QTL (5226)
CNVR_288	6	150356811	150472264	115454	DUC	Gain	PATJ	Intramuscular fat content QTL (4165),Teat number QTL (5226)
CNVR_289	6	152041686	152207716	166031	WRH	Mixed	C6H1orf87	Intramuscular fat content QTL (4165),Teat number QTL (5226)
CNVR_290	6	153823337	153902958	79622	KNP	Gain	OMA1,TACSTD2	Loin muscle area QTL (21709),Loin weight QTL (21710),Teat number QTL (5226),muscle protein percentage QTL (21708)
CNVR_291	6	157593364	157678299	84936	DUC	Loss	MROH7,PARS2,TTC4	Average daily gain QTL (37991),Intramuscular fat content QTL (147342),Loin muscle area QTL (21709),Loin weight QTL (21710),Teat number QTL (5226),muscle protein percentage QTL (21708)
CNVR_292	6	166292962	166338242	45281	WRH	Mixed	HECTD3,LOC110255224,UROD,ZSWIM5	Loin muscle area QTL (21709),Loin weight QTL (21710),Mean corpuscular hemoglobin content QTL (37778),Teat number QTL (5226),muscle protein percentage QTL (21708)
CNVR_293	6	166590184	166851305	261122	WRH	Mixed	C6H1orf228,RNF220,TMEM53	Loin muscle area QTL (21709),Loin weight QTL (21710),Teat number QTL (5226),muscle protein percentage QTL (21708)
CNVR_294	6	167474009	167620415	146407	WRH	Mixed	KDM4A,ST3GAL3	Backfat thickness between 3rd and 4th rib QTL (4166),Loin muscle area QTL (21709),Loin weight QTL (21710),Teat number QTL (5226),muscle protein percentage QTL (21708)
CNVR_295	6	167620415	167886218	265804	DUC,WRH	Loss	ELOVL1,HYI,KDM4A,MED8,PTPRF,SZT2	Average daily gain QTL (28846),Backfat thickness between 3rd and 4th rib QTL (4166),Loin muscle area QTL (21709),Loin weight QTL (21710),Teat number QTL (5226),muscle protein percentage QTL (21708)
CNVR_296	6	170213370	170366022	152653	DUC	Loss	CITED4,CTPS1,KCNQ4	Lean meat percentage QTL (170648),Teat number QTL (5226)
CNVR_297	7	195737	2071414	1875678	DUC	Loss	BPHL,EXOC2,FOXC1,FOXF2,FOXQ1,GMDS,LOC100624785,LOC110261695,LOC110261696,MYLK4,NQO2,PSMG4,RIPK1,SERPINB1,SERPINB9,SLC22A23,TUBB2B,WRNIP1	Average backfat thickness QTL (193582),Average backfat thickness QTL (3760),Average daily gain QTL (28847),Average daily gain QTL (28848),Average daily gain QTL (3756),Average daily gain QTL (3766),Average daily gain QTL (3767),Average daily gain QTL (3770),Backfat at last rib QTL (3762),Lean meat percentage QTL (216186),Lean meat percentage QTL (3769),Loin muscle area QTL (3765),Loin muscle dept…
CNVR_298	7	4448429	4555188	106760	DUC	Mixed	RREB1	Age at puberty QTL (587),Average backfat thickness QTL (3760),Average daily gain QTL (3756),Average daily gain QTL (3766),Average daily gain QTL (3767),Average daily gain QTL (3770),Backfat at last rib QTL (1081),Backfat at last rib QTL (16881),Backfat at last rib QTL (3762),Backfat at tenth rib QTL (3860),Bilirubin level QTL (6375),CO2 partial pressure QTL (6325),Carcass length QTL (1064),Carcas…
CNVR_299	7	14958637	14987093	28457	DUC	Gain	.	Average backfat thickness QTL (3760),Average backfat thickness QTL (3882),Average daily gain QTL (3756),Average daily gain QTL (3766),Average daily gain QTL (3767),Average daily gain QTL (3770),Backfat at first rib QTL (3956),Backfat at first rib QTL (569),Backfat at last rib QTL (1081),Backfat at last rib QTL (16881),Backfat at last rib QTL (3762),Backfat at tenth rib QTL (3860),Backfat between …
CNVR_300	7	21876987	21926288	49302	DUC,WRH	Mixed	LOC100156552	Average backfat thickness QTL (308),Average backfat thickness QTL (3760),Average backfat thickness QTL (3768),Average backfat thickness QTL (3882),Average daily gain QTL (16852),Average daily gain QTL (3756),Average daily gain QTL (3766),Average daily gain QTL (3767),Average daily gain QTL (3770),Average daily gain QTL (3835),Backfat at first rib QTL (3956),Backfat at last rib QTL (1081),Backfat …
CNVR_301	7	21926288	21940477	14190	DUC	Mixed	ZNF165	Average backfat thickness QTL (308),Average backfat thickness QTL (3760),Average backfat thickness QTL (3768),Average backfat thickness QTL (3882),Average daily gain QTL (16852),Average daily gain QTL (3756),Average daily gain QTL (3766),Average daily gain QTL (3767),Average daily gain QTL (3770),Average daily gain QTL (3835),Backfat at first rib QTL (3956),Backfat at last rib QTL (1081),Backfat …
CNVR_302	7	25205405	25258968	53564	DUC	Loss	COL11A2,HSD17B8,RING1,RXRB,SLC39A7	Abdominal fat weight QTL (1062),Adipocyte diameter QTL (12807),Adipocyte diameter QTL (12810),Adipocyte diameter QTL (12835),Adipocyte diameter QTL (12840),Adipocyte diameter QTL (12847),Adipocyte diameter QTL (12848),Alkaline phosphatase activity QTL (6349),Average backfat thickness QTL (308),Average backfat thickness QTL (312),Average backfat thickness QTL (36),Average backfat thickness QTL (36…
CNVR_303	7	25809680	25846982	37303	DUC,WRH	Mixed	HCRTR2	Abdominal fat weight QTL (1062),Adipocyte diameter QTL (12807),Adipocyte diameter QTL (12810),Adipocyte diameter QTL (12835),Adipocyte diameter QTL (12840),Adipocyte diameter QTL (12847),Adipocyte diameter QTL (12848),Alkaline phosphatase activity QTL (6349),Average backfat thickness QTL (1072),Average backfat thickness QTL (308),Average backfat thickness QTL (312),Average backfat thickness QTL (…
CNVR_304	7	25846982	26206557	359576	DUC	Mixed	FAM83B,HCRTR2	Abdominal fat weight QTL (1062),Adipocyte diameter QTL (12807),Adipocyte diameter QTL (12810),Adipocyte diameter QTL (12835),Adipocyte diameter QTL (12840),Adipocyte diameter QTL (12847),Adipocyte diameter QTL (12848),Alkaline phosphatase activity QTL (6349),Average backfat thickness QTL (1072),Average backfat thickness QTL (164998),Average backfat thickness QTL (308),Average backfat thickness QT…
CNVR_305	7	29822044	29927034	104991	DUC,WRH	Loss	C7H6orf125,ITPR3	Abdominal fat weight QTL (1062),Adipocyte diameter QTL (12807),Adipocyte diameter QTL (12810),Adipocyte diameter QTL (12835),Adipocyte diameter QTL (12840),Adipocyte diameter QTL (12847),Adipocyte diameter QTL (12848),Age at puberty QTL (588),Alkaline phosphatase activity QTL (6349),Average backfat thickness QTL (1072),Average backfat thickness QTL (308),Average backfat thickness QTL (312),Averag…
CNVR_306	7	29927034	30250906	323873	DUC	Loss	C7H6orf125,GRM4,IP6K3,LEMD2,MLN	45 min-24 h pH decline QTL (21649),Abdominal fat weight QTL (1062),Abdominal fat weight QTL (135746),Abdominal fat weight QTL (37983),Adipocyte diameter QTL (12807),Adipocyte diameter QTL (12810),Adipocyte diameter QTL (12835),Adipocyte diameter QTL (12840),Adipocyte diameter QTL (12847),Adipocyte diameter QTL (12848),Age at puberty QTL (588),Alkaline phosphatase activity QTL (6349),Average backf…
CNVR_307	7	42816571	42952142	135572	WRH	Mixed	.	Adipocyte diameter QTL (12807),Adipocyte diameter QTL (18023),Adipocyte diameter QTL (18031),Age at puberty QTL (588),Alkaline phosphatase activity QTL (6349),Average backfat thickness QTL (1082),Average backfat thickness QTL (18000),Average backfat thickness QTL (207),Average backfat thickness QTL (208),Average backfat thickness QTL (209),Average backfat thickness QTL (210),Average backfat thick…
CNVR_308	7	49239326	49272646	33321	WRH	Mixed	ARNT2	Abdominal fat weight QTL (1050),Abdominal fat weight QTL (21242),Adipocyte diameter QTL (12806),Adipocyte diameter QTL (12807),Adipocyte diameter QTL (12811),Adipocyte diameter QTL (12821),Adipocyte diameter QTL (12824),Adipocyte diameter QTL (12829),Adipocyte diameter QTL (12832),Adipocyte diameter QTL (12838),Adipocyte diameter QTL (12843),Adipocyte diameter QTL (18023),Adipocyte diameter QTL (…
CNVR_309	7	56764018	57045969	281952	WRH	Loss	RCN2,SCAPER	Abdominal fat weight QTL (12767),Adipocyte diameter QTL (12826),Adipocyte diameter QTL (12836),Adipocyte diameter QTL (12842),Alkaline phosphatase activity QTL (6346),Alkaline phosphatase activity QTL (6351),Average backfat thickness QTL (308),Average backfat thickness QTL (36),Average backfat thickness QTL (365),Average backfat thickness QTL (3760),Average backfat thickness QTL (59),Average dail…
CNVR_310	7	71250276	71626349	376074	DUC,KNP,WRH	Mixed	.	Adipocyte diameter QTL (12822),Adipocyte diameter QTL (12823),Adipocyte diameter QTL (12825),Adipocyte diameter QTL (12837),Adipocyte diameter QTL (12841),Adipocyte diameter QTL (18024),Average backfat thickness QTL (3760),Average backfat thickness QTL (59),Average daily gain QTL (3756),Average daily gain QTL (3766),Average daily gain QTL (3767),Average daily gain QTL (3770),Average daily gain QT…
CNVR_311	7	71626349	71703103	76755	KNP,WRH	Mixed	.	Adipocyte diameter QTL (12822),Adipocyte diameter QTL (12823),Adipocyte diameter QTL (12825),Adipocyte diameter QTL (12837),Adipocyte diameter QTL (12841),Adipocyte diameter QTL (18024),Average backfat thickness QTL (3760),Average backfat thickness QTL (59),Average daily gain QTL (3756),Average daily gain QTL (3766),Average daily gain QTL (3767),Average daily gain QTL (3770),Average daily gain QT…
CNVR_312	7	71703103	71727466	24364	KNP	Mixed	.	Adipocyte diameter QTL (12822),Adipocyte diameter QTL (12823),Adipocyte diameter QTL (12825),Adipocyte diameter QTL (12837),Adipocyte diameter QTL (12841),Adipocyte diameter QTL (18024),Average backfat thickness QTL (3760),Average backfat thickness QTL (59),Average daily gain QTL (3756),Average daily gain QTL (3766),Average daily gain QTL (3767),Average daily gain QTL (3770),Average daily gain QT…
CNVR_313	7	73678890	73869303	190414	DUC	Mixed	.	Adipocyte diameter QTL (12822),Adipocyte diameter QTL (12823),Adipocyte diameter QTL (12825),Adipocyte diameter QTL (12837),Adipocyte diameter QTL (12841),Adipocyte diameter QTL (18024),Average backfat thickness QTL (3760),Average backfat thickness QTL (59),Average daily gain QTL (3756),Average daily gain QTL (3766),Average daily gain QTL (3767),Average daily gain QTL (3770),Average daily gain QT…
CNVR_314	7	75669363	75792278	122916	DUC	Loss	CMTM5,EFS,HOMEZ,IL25,LOC100154044,LOC100736765,MYH7,PABPN1,PPP1R3E,SLC22A17	Adipocyte diameter QTL (12822),Adipocyte diameter QTL (12823),Adipocyte diameter QTL (12825),Adipocyte diameter QTL (12837),Adipocyte diameter QTL (12841),Adipocyte diameter QTL (18024),Average backfat thickness QTL (3760),Average backfat thickness QTL (59),Average daily gain QTL (3756),Average daily gain QTL (3766),Average daily gain QTL (3767),Average daily gain QTL (3770),Average daily gain QT…
CNVR_315	7	76235795	76285196	49402	WRH	Mixed	OXA1L	Adipocyte diameter QTL (12822),Adipocyte diameter QTL (12823),Adipocyte diameter QTL (12825),Adipocyte diameter QTL (12837),Adipocyte diameter QTL (12841),Adipocyte diameter QTL (18024),Average backfat thickness QTL (3760),Average backfat thickness QTL (59),Average daily gain QTL (3756),Average daily gain QTL (3766),Average daily gain QTL (3767),Average daily gain QTL (3770),Average daily gain QT…
CNVR_316	7	76588601	76650147	61547	WRH	Mixed	LOC102158035	Adipocyte diameter QTL (12822),Adipocyte diameter QTL (12823),Adipocyte diameter QTL (12825),Adipocyte diameter QTL (12837),Adipocyte diameter QTL (12841),Adipocyte diameter QTL (18024),Average backfat thickness QTL (3760),Average backfat thickness QTL (59),Average daily gain QTL (3756),Average daily gain QTL (3766),Average daily gain QTL (3767),Average daily gain QTL (3770),Average daily gain QT…
CNVR_317	7	76650147	76746127	95981	DUC,WRH	Mixed	LOC102158035,LOC102164513	Adipocyte diameter QTL (12822),Adipocyte diameter QTL (12823),Adipocyte diameter QTL (12825),Adipocyte diameter QTL (12837),Adipocyte diameter QTL (12841),Adipocyte diameter QTL (18024),Average backfat thickness QTL (3760),Average backfat thickness QTL (59),Average daily gain QTL (3756),Average daily gain QTL (3766),Average daily gain QTL (3767),Average daily gain QTL (3770),Average daily gain QT…
CNVR_318	7	76746127	76860082	113956	WRH	Mixed	LOC102158035	Adipocyte diameter QTL (12822),Adipocyte diameter QTL (12823),Adipocyte diameter QTL (12825),Adipocyte diameter QTL (12837),Adipocyte diameter QTL (12841),Adipocyte diameter QTL (18024),Average backfat thickness QTL (3760),Average backfat thickness QTL (59),Average daily gain QTL (3756),Average daily gain QTL (3766),Average daily gain QTL (3767),Average daily gain QTL (3770),Average daily gain QT…
CNVR_319	7	83186900	83243374	56475	WRH	Loss	.	Average backfat thickness QTL (2915),Average backfat thickness QTL (3036),Average backfat thickness QTL (3760),Average backfat thickness QTL (59),Average daily gain QTL (3205),Average daily gain QTL (3756),Average daily gain QTL (3766),Average daily gain QTL (3767),Average daily gain QTL (3770),Average glycolytic potential QTL (361),Average lactate QTL (360),Backfat at last lumbar QTL (60),Backfa…
CNVR_320	7	89383892	89430642	46751	WRH	Mixed	FUT8	Average backfat thickness QTL (2915),Average backfat thickness QTL (2949),Average backfat thickness QTL (3036),Average backfat thickness QTL (3760),Average backfat thickness QTL (59),Average daily gain QTL (3205),Average daily gain QTL (3756),Average daily gain QTL (3766),Average daily gain QTL (3767),Average daily gain QTL (3770),Average glycolytic potential QTL (361),Average lactate QTL (360),B…
CNVR_321	7	89430642	89503338	72697	DUC,WRH	Mixed	FUT8	Average backfat thickness QTL (2915),Average backfat thickness QTL (2949),Average backfat thickness QTL (3036),Average backfat thickness QTL (3760),Average backfat thickness QTL (59),Average daily gain QTL (3205),Average daily gain QTL (3756),Average daily gain QTL (3766),Average daily gain QTL (3767),Average daily gain QTL (3770),Average glycolytic potential QTL (361),Average lactate QTL (360),B…
CNVR_322	7	89503338	89602164	98827	DUC,KNP,WRH	Mixed	FUT8	Average backfat thickness QTL (2915),Average backfat thickness QTL (2949),Average backfat thickness QTL (3036),Average backfat thickness QTL (3760),Average backfat thickness QTL (59),Average daily gain QTL (3205),Average daily gain QTL (3756),Average daily gain QTL (3766),Average daily gain QTL (3767),Average daily gain QTL (3770),Average glycolytic potential QTL (361),Average lactate QTL (360),B…
CNVR_323	7	106449610	106499128	49519	DUC	Mixed	.	Backfat at last rib QTL (62),Backfat weight QTL (7349),Body weight QTL (5197),Body weight QTL (5236),Body weight linear QTL (3653),Conductivity 45 minutes post-mortem QTL (1063),Cortisol level QTL (482),Cortisol level QTL (483),Cortisol level variations QTL (484),Drip loss QTL (7659),Leaf fat weight QTL (3881),Linoleic acid content QTL (156874),Linolenic acid content QTL (156940),Loin fat percent…
CNVR_324	7	120940526	121439147	498622	DUC	Loss	BEGAIN,DEGS2,EVL,SLC25A29,SLC25A47,WARS,WDR25,YY1	Backfat weight QTL (7349),Body weight linear QTL (3653),Cortisol level QTL (482),Cortisol level QTL (483),Cortisol level variations QTL (484),Drip loss QTL (7659),Hind leg conformation QTL (125646),Linolenic acid content QTL (156940),Myristic acid content QTL (156939),NADP-malate dehydrogenase activity QTL (18018),Osteochondrosis score QTL (8944),Percentage type IIa fibers QTL (7029),Potassium le…
CNVR_325	8	586381	695598	109218	DUC,WRH	Mixed	NKX1-1,UVSSA	Average backfat thickness QTL (17803),Average daily gain QTL (325),Average daily gain QTL (656),Belly meat content QTL (5176),Bilirubin level QTL (6373),Body weight QTL (653),Body weight QTL (654),Body weight QTL (655),Bone/lean meat ratio in ham QTL (504),Carcass length QTL (500),Conductivity 24 hours postmortem (loin) QTL (6009),Conductivity 45 minutes post-mortem QTL (1098),Corpus luteum numbe…
CNVR_326	8	695598	794886	99289	DUC,KNP,WRH	Mixed	FAM53A	Average backfat thickness QTL (17803),Average daily gain QTL (325),Average daily gain QTL (656),Belly meat content QTL (5176),Bilirubin level QTL (6373),Body weight QTL (653),Body weight QTL (654),Body weight QTL (655),Bone/lean meat ratio in ham QTL (504),Carcass length QTL (500),Conductivity 24 hours postmortem (loin) QTL (6009),Conductivity 45 minutes post-mortem QTL (1098),Corpus luteum numbe…
CNVR_327	8	794886	1305983	511098	DUC	Mixed	C8H4orf48,FAM53A,FGFR3,HAUS3,LETM1,MXD4,NAT8L,NELFA,NSD2,POLN,SLBP,TACC3,TMEM129,ZFYVE28	Average backfat thickness QTL (17803),Average daily gain QTL (170841),Average daily gain QTL (28860),Average daily gain QTL (325),Average daily gain QTL (656),Belly meat content QTL (5176),Bilirubin level QTL (6373),Body weight QTL (653),Body weight QTL (654),Body weight QTL (655),Bone/lean meat ratio in ham QTL (504),Carcass length QTL (500),Conductivity 24 hours postmortem (loin) QTL (6009),Con…
CNVR_328	8	1903173	2104234	201062	DUC	Mixed	DOK7,HGFAC,HTT,MSANTD1,RGS12	Average backfat thickness QTL (17803),Average daily gain QTL (325),Average daily gain QTL (656),Belly meat content QTL (5176),Bilirubin level QTL (6373),Body weight QTL (653),Body weight QTL (654),Body weight QTL (655),Bone/lean meat ratio in ham QTL (504),Carcass length QTL (500),Conductivity 24 hours postmortem (loin) QTL (6009),Conductivity 45 minutes post-mortem QTL (1098),Corpus luteum numbe…
CNVR_329	8	2332002	2751642	419641	DUC	Mixed	ACOX3,CPZ,HMX1,TRMT44	Average backfat thickness QTL (17803),Average daily gain QTL (325),Average daily gain QTL (656),Belly meat content QTL (5176),Bilirubin level QTL (6373),Body weight QTL (653),Body weight QTL (654),Body weight QTL (655),Bone/lean meat ratio in ham QTL (504),Carcass length QTL (500),Conductivity 24 hours postmortem (loin) QTL (6009),Conductivity 45 minutes post-mortem QTL (1098),Corpus luteum numbe…
CNVR_330	8	3528034	4079901	551868	DUC	Mixed	CCDC96,GRPEL1,KIAA0232,SORCS2,TADA2B,TBC1D14	Average backfat thickness QTL (17803),Average daily gain QTL (325),Average daily gain QTL (656),Belly meat content QTL (5176),Bilirubin level QTL (6373),Body weight QTL (194098),Body weight QTL (21253),Body weight QTL (653),Body weight QTL (654),Body weight QTL (655),Bone/lean meat ratio in ham QTL (504),Carcass length QTL (500),Conductivity 45 minutes post-mortem QTL (1098),Corpus luteum number …
CNVR_331	8	4633971	4748400	114430	DUC	Mixed	C8H4orf50,CRMP1	Average backfat thickness QTL (17803),Average daily gain QTL (325),Average daily gain QTL (656),Belly meat content QTL (5176),Bilirubin level QTL (6373),Body weight QTL (21253),Body weight QTL (653),Body weight QTL (654),Body weight QTL (655),Bone/lean meat ratio in ham QTL (504),Carcass length QTL (500),Conductivity 45 minutes post-mortem QTL (1098),Corpus luteum number QTL (516),Corpus luteum n…
CNVR_332	8	6196333	6268952	72620	DUC	Loss	SLC2A9	Average backfat thickness QTL (17803),Average daily gain QTL (325),Average daily gain QTL (656),Belly meat content QTL (5176),Bilirubin level QTL (6373),Body weight QTL (21253),Body weight QTL (653),Body weight QTL (654),Body weight QTL (655),Bone/lean meat ratio in ham QTL (504),Carcass length QTL (500),Conductivity 45 minutes post-mortem QTL (1098),Corpus luteum number QTL (516),Corpus luteum n…
CNVR_333	8	19078528	19110021	31494	WRH	Mixed	SEPSECS	Average daily gain QTL (325),Average daily gain QTL (656),Backfat at rump QTL (21255),Belly meat content QTL (5176),Bilirubin level QTL (6373),Body weight QTL (21253),Body weight QTL (21254),Body weight QTL (653),Body weight QTL (654),Body weight QTL (655),Bone/lean meat ratio in ham QTL (504),Carcass length QTL (500),Conductivity 45 minutes post-mortem QTL (1098),Corpus luteum number QTL (516),F…
CNVR_334	8	20198603	20418362	219760	WRH	Mixed	CCKAR,TBC1D19	Average daily gain QTL (325),Average daily gain QTL (656),Backfat at rump QTL (21255),Belly meat content QTL (5176),Bilirubin level QTL (6373),Body weight QTL (21253),Body weight QTL (21254),Body weight QTL (653),Body weight QTL (654),Body weight QTL (655),Bone/lean meat ratio in ham QTL (504),Carcass length QTL (500),Conductivity 45 minutes post-mortem QTL (1098),Coping behavior QTL (124407),Cor…
CNVR_335	8	22276902	22339691	62790	WRH	Mixed	.	Average daily gain QTL (325),Average daily gain QTL (656),Backfat at rump QTL (21255),Belly meat content QTL (5176),Bilirubin level QTL (6373),Body weight QTL (21253),Body weight QTL (21254),Body weight QTL (653),Body weight QTL (654),Body weight QTL (655),Bone/lean meat ratio in ham QTL (504),Carcass length QTL (500),Conductivity 45 minutes post-mortem QTL (1098),Feet weight QTL (439),Ham weight…
CNVR_336	8	23111564	23234438	122875	DUC	Mixed	.	Average backfat thickness QTL (4153),Average backfat thickness QTL (5433),Average daily gain QTL (1092),Average daily gain QTL (16853),Average daily gain QTL (16889),Average daily gain QTL (326),Average daily gain QTL (346),Average daily gain QTL (3671),Average daily gain QTL (4149),Average daily gain QTL (4150),Average daily gain QTL (656),Backfat at rump QTL (21255),Bilirubin level QTL (6373),B…
CNVR_337	8	25453818	25502130	48313	DUC,KNP,F1,F2,WRH	Mixed	.	Abdominal fat weight QTL (21252),Average backfat thickness QTL (4153),Average backfat thickness QTL (5433),Average daily gain QTL (1092),Average daily gain QTL (16853),Average daily gain QTL (16889),Average daily gain QTL (326),Average daily gain QTL (346),Average daily gain QTL (3671),Average daily gain QTL (4149),Average daily gain QTL (4150),Average daily gain QTL (656),Backfat at rump QTL (21…
CNVR_338	8	25502130	25533610	31481	DUC,KNP,F1,WRH	Mixed	.	Abdominal fat weight QTL (21252),Average backfat thickness QTL (4153),Average backfat thickness QTL (5433),Average daily gain QTL (1092),Average daily gain QTL (16853),Average daily gain QTL (16889),Average daily gain QTL (326),Average daily gain QTL (346),Average daily gain QTL (3671),Average daily gain QTL (4149),Average daily gain QTL (4150),Average daily gain QTL (656),Backfat at rump QTL (21…
CNVR_339	8	26395004	26668180	273177	DUC,WRH	Mixed	.	Abdominal fat weight QTL (21252),Age at puberty QTL (22081),Average backfat thickness QTL (4153),Average backfat thickness QTL (5433),Average daily gain QTL (1092),Average daily gain QTL (16853),Average daily gain QTL (16889),Average daily gain QTL (326),Average daily gain QTL (346),Average daily gain QTL (3671),Average daily gain QTL (4149),Average daily gain QTL (4150),Average daily gain QTL (6…
CNVR_340	8	26668180	26696816	28637	WRH	Loss	.	Abdominal fat weight QTL (21252),Average backfat thickness QTL (4153),Average backfat thickness QTL (5433),Average daily gain QTL (1092),Average daily gain QTL (16853),Average daily gain QTL (16889),Average daily gain QTL (326),Average daily gain QTL (346),Average daily gain QTL (3671),Average daily gain QTL (4149),Average daily gain QTL (4150),Average daily gain QTL (656),Backfat at rump QTL (21…
CNVR_341	8	26897969	27049588	151620	WRH	Loss	.	Abdominal fat weight QTL (21252),Average backfat thickness QTL (4153),Average backfat thickness QTL (5433),Average daily gain QTL (1092),Average daily gain QTL (16853),Average daily gain QTL (16889),Average daily gain QTL (326),Average daily gain QTL (346),Average daily gain QTL (3671),Average daily gain QTL (4149),Average daily gain QTL (4150),Average daily gain QTL (656),Backfat at rump QTL (21…
CNVR_342	8	34060277	35194135	1133859	DUC	Mixed	GNPDA2,GUF1,KCTD8,YIPF7	Abdominal fat weight QTL (21252),Age at puberty QTL (29722),Alkaline phosphatase activity QTL (15105),Average backfat thickness QTL (4153),Average backfat thickness QTL (5433),Average daily gain QTL (1092),Average daily gain QTL (16853),Average daily gain QTL (16889),Average daily gain QTL (334),Average daily gain QTL (3671),Average daily gain QTL (3897),Average daily gain QTL (4149),Average dail…
CNVR_343	8	41165057	41335365	170309	KNP	Loss	.	Abdominal fat weight QTL (21252),Alkaline phosphatase activity QTL (15105),Average backfat thickness QTL (4153),Average backfat thickness QTL (5433),Average daily gain QTL (1092),Average daily gain QTL (16853),Average daily gain QTL (334),Average daily gain QTL (3671),Average daily gain QTL (4149),Average daily gain QTL (4150),Average daily gain QTL (656),Backfat at rump QTL (21255),Bilirubin lev…
CNVR_344	8	41335365	41412283	76919	KNP,WRH	Loss	KIT	Abdominal fat weight QTL (21252),Alkaline phosphatase activity QTL (15105),Average backfat thickness QTL (4153),Average backfat thickness QTL (5433),Average daily gain QTL (1092),Average daily gain QTL (16853),Average daily gain QTL (334),Average daily gain QTL (3671),Average daily gain QTL (4149),Average daily gain QTL (4150),Average daily gain QTL (656),Backfat at rump QTL (21255),Bilirubin lev…
CNVR_345	8	41412283	41581729	169447	DUC,KNP,WRH	Loss	KIT	Abdominal fat weight QTL (21252),Alkaline phosphatase activity QTL (15105),Average backfat thickness QTL (4153),Average backfat thickness QTL (5433),Average daily gain QTL (1092),Average daily gain QTL (16853),Average daily gain QTL (334),Average daily gain QTL (3671),Average daily gain QTL (4149),Average daily gain QTL (4150),Average daily gain QTL (656),Backfat at rump QTL (21255),Bilirubin lev…
CNVR_346	8	49885972	49999639	113668	DUC	Gain	.	Abdominal fat weight QTL (21252),Activity during lying QTL (5904),Alkaline phosphatase activity QTL (15105),Average backfat thickness QTL (4153),Average daily gain QTL (1092),Average daily gain QTL (16853),Average daily gain QTL (334),Average daily gain QTL (3671),Average daily gain QTL (4149),Average daily gain QTL (4150),Backfat at rump QTL (21255),Body weight QTL (1089),Body weight QTL (21253)…
CNVR_347	8	62946158	63198475	252318	WRH	Mixed	.	Abdominal fat weight QTL (21252),Activity during lying QTL (5904),Alkaline phosphatase activity QTL (15105),Average daily gain QTL (334),Backfat at rump QTL (21255),Belly weight QTL (421),Body weight QTL (21253),Body weight QTL (21254),Body weight QTL (29699),Body weight QTL (29700),Body weight QTL (29701),Carcass length QTL (29703),Carcass weight (cold) QTL (2950),Carcass weight (hot) QTL (29702…
CNVR_348	8	64423091	64609771	186681	DUC	Mixed	.	Abdominal fat weight QTL (21252),Alkaline phosphatase activity QTL (15105),Average daily gain QTL (334),Backfat at rump QTL (21255),Belly weight QTL (421),Bilirubin level QTL (6374),Body weight QTL (21253),Body weight QTL (21254),Body weight QTL (29699),Body weight QTL (29700),Body weight QTL (29701),Carcass length QTL (29703),Carcass weight (cold) QTL (2950),Carcass weight (hot) QTL (29702),Cond…
CNVR_349	8	94181470	94284301	102832	DUC,KNP,WRH	Mixed	.	Abdominal fat weight QTL (21252),Alkaline phosphatase activity QTL (15105),Average chain length QTL (471),Backfat at last rib QTL (17782),Backfat at rump QTL (21255),Backfat at tenth rib QTL (3206),Backfat between 3rd and 4th last ribs QTL (139235),Backfat between 3rd and 4th last ribs QTL (139236),Backfat linear at last rib QTL (3654),Corpus luteum number QTL (492),Ear area QTL (8891),Ear area Q…
CNVR_350	8	94284301	94300162	15862	DUC,KNP	Mixed	.	Abdominal fat weight QTL (21252),Alkaline phosphatase activity QTL (15105),Average chain length QTL (471),Backfat at last rib QTL (17782),Backfat at rump QTL (21255),Backfat at tenth rib QTL (3206),Backfat between 3rd and 4th last ribs QTL (139234),Backfat between 3rd and 4th last ribs QTL (139235),Backfat linear at last rib QTL (3654),Corpus luteum number QTL (492),Ear area QTL (8891),Ear area Q…
CNVR_351	8	95866299	96030135	163837	DUC	Mixed	C8H4orf33,SCLT1	Abdominal fat weight QTL (21252),Age at puberty QTL (590),Alkaline phosphatase activity QTL (15105),Average chain length QTL (471),Backfat at last rib QTL (17782),Backfat at tenth rib QTL (3206),Backfat linear at last rib QTL (3654),Corpus luteum number QTL (492),Ear area QTL (8891),Ear area QTL (8892),Estimated carcass lean content QTL (5707),Fat area percentage in carcass QTL (18632),Fat to mea…
CNVR_352	8	96030135	96122114	91980	DUC,WRH	Mixed	SCLT1	Abdominal fat weight QTL (21252),Age at puberty QTL (590),Alkaline phosphatase activity QTL (15105),Average chain length QTL (471),Backfat at last rib QTL (17782),Backfat at tenth rib QTL (3206),Backfat linear at last rib QTL (3654),Corpus luteum number QTL (492),Ear area QTL (8891),Ear area QTL (8892),Estimated carcass lean content QTL (5707),Fat area percentage in carcass QTL (18632),Fat to mea…
CNVR_353	8	96122114	96256545	134432	WRH	Mixed	JADE1,SCLT1	Abdominal fat weight QTL (21252),Age at puberty QTL (590),Alkaline phosphatase activity QTL (15105),Average chain length QTL (471),Backfat at last rib QTL (17782),Backfat at tenth rib QTL (3206),Backfat linear at last rib QTL (3654),Corpus luteum number QTL (492),Ear area QTL (8891),Ear area QTL (8892),Estimated carcass lean content QTL (5707),Fat area percentage in carcass QTL (18632),Fat to mea…
CNVR_354	8	101859319	101993967	134649	DUC,WRH	Gain	KIAA1109	Abdominal fat weight QTL (21252),Age at puberty QTL (590),Alkaline phosphatase activity QTL (15105),Average chain length QTL (471),Backfat at last lumbar QTL (565),Backfat at last rib QTL (17782),Backfat at tenth rib QTL (3206),Backfat linear at last rib QTL (3654),Cholesterol level QTL (9562),Corpus luteum number QTL (492),Ear erectness QTL (8901),Estimated carcass lean content QTL (5707),Fat ar…
CNVR_355	8	101993967	102109270	115304	DUC	Gain	.	Abdominal fat weight QTL (21252),Age at puberty QTL (590),Alkaline phosphatase activity QTL (15105),Average chain length QTL (471),Backfat at last lumbar QTL (565),Backfat at last rib QTL (17782),Backfat at tenth rib QTL (3206),Backfat linear at last rib QTL (3654),Cholesterol level QTL (9562),Corpus luteum number QTL (492),Ear erectness QTL (8901),Estimated carcass lean content QTL (5707),Fat ar…
CNVR_356	8	103184699	103235327	50629	DUC	Loss	PRDM5	Abdominal fat weight QTL (21252),Age at puberty QTL (590),Alkaline phosphatase activity QTL (15105),Average chain length QTL (471),Backfat at last rib QTL (17782),Backfat at tenth rib QTL (3206),Backfat linear at last rib QTL (3654),Corpus luteum number QTL (492),Ear erectness QTL (8901),Estimated carcass lean content QTL (5707),Fat area percentage in carcass QTL (18632),Fat to meat ratio QTL (57…
CNVR_357	8	103422813	103487980	65168	DUC	Mixed	.	Abdominal fat weight QTL (21252),Age at puberty QTL (590),Alkaline phosphatase activity QTL (15105),Average chain length QTL (471),Backfat at last rib QTL (17782),Backfat at tenth rib QTL (3206),Backfat linear at last rib QTL (3654),Corpus luteum number QTL (492),Ear erectness QTL (8901),Estimated carcass lean content QTL (5707),Fat area percentage in carcass QTL (18632),Fat to meat ratio QTL (57…
CNVR_358	8	106369969	106386610	16642	DUC,WRH	Mixed	.	Abdominal fat weight QTL (21252),Adipocyte diameter QTL (18025),Age at puberty QTL (590),Arachidic acid content QTL (156881),Average backfat thickness QTL (5702),Average chain length QTL (471),Average daily gain QTL (5708),Backfat at last rib QTL (17782),Backfat at tenth rib QTL (3206),Backfat linear at last rib QTL (3654),Belly meat content QTL (5706),Corpus luteum number QTL (492),Daily feed in…
CNVR_359	8	106386610	106430727	44118	DUC,KNP,WRH	Mixed	.	Abdominal fat weight QTL (21252),Adipocyte diameter QTL (18025),Age at puberty QTL (590),Arachidic acid content QTL (156881),Average backfat thickness QTL (5702),Average chain length QTL (471),Average daily gain QTL (5708),Backfat at last rib QTL (17782),Backfat at tenth rib QTL (3206),Backfat linear at last rib QTL (3654),Belly meat content QTL (5706),Corpus luteum number QTL (492),Daily feed in…
CNVR_360	8	119027793	119114489	86697	DUC	Mixed	BANK1	Adipocyte diameter QTL (12812),Adipocyte diameter QTL (12813),Adipocyte diameter QTL (12833),Adipocyte diameter QTL (18025),Arachidic acid content QTL (156881),Average backfat thickness QTL (5702),Average chain length QTL (471),Average daily gain QTL (5708),Backfat at last rib QTL (17782),Belly meat content QTL (5706),CO2 partial pressure QTL (6328),Carcass weight (hot) QTL (16870),Cooking yield …
CNVR_361	8	119794211	119925553	131343	DUC	Mixed	.	Adipocyte diameter QTL (12812),Adipocyte diameter QTL (12813),Adipocyte diameter QTL (12833),Adipocyte diameter QTL (18025),Arachidic acid content QTL (156881),Average backfat thickness QTL (5702),Average chain length QTL (471),Average daily gain QTL (5708),Backfat at last rib QTL (17782),Belly meat content QTL (5706),CO2 partial pressure QTL (6328),Carcass weight (hot) QTL (16870),Cooking yield …
CNVR_362	8	122235171	122501257	266087	DUC	Mixed	STPG2	Age at puberty QTL (591),Arachidic acid content QTL (156881),Body length QTL (16955),CO2 partial pressure QTL (6328),Carcass weight (hot) QTL (16870),Cooking yield QTL (21437),Fat area percentage in carcass QTL (18627),Fat area percentage in carcass QTL (18629),Fat area percentage in carcass QTL (18638),Feed conversion ratio QTL (62226),Feed conversion ratio QTL (62227),Lauric acid content QTL (1…
CNVR_363	8	127402186	127511535	109350	DUC	Gain	.	Age at puberty QTL (591),Arachidic acid content QTL (156881),CO2 partial pressure QTL (6328),Carcass weight (hot) QTL (16870),Cooking yield QTL (21437),Fat area percentage in carcass QTL (18627),Fat area percentage in carcass QTL (18629),Fat area percentage in carcass QTL (18638),Lauric acid content QTL (156942),Litter size QTL (24282),Litter size QTL (684),Loin muscle area QTL (1094),Loin muscle…
CNVR_364	8	127570675	127796913	226239	DUC	Mixed	CCSER1	Age at puberty QTL (591),Arachidic acid content QTL (156881),CO2 partial pressure QTL (6328),Carcass weight (hot) QTL (16870),Cooking yield QTL (21437),Fat area percentage in carcass QTL (18627),Fat area percentage in carcass QTL (18629),Fat area percentage in carcass QTL (18638),Lauric acid content QTL (156942),Litter size QTL (24282),Litter size QTL (684),Loin muscle area QTL (1094),Loin muscle…
CNVR_365	8	128933544	128961418	27875	DUC	Mixed	CCSER1	Age at puberty QTL (591),Arachidic acid content QTL (156881),CO2 partial pressure QTL (6328),Carcass weight (hot) QTL (16870),Cooking yield QTL (21437),Fat area percentage in carcass QTL (18627),Fat area percentage in carcass QTL (18629),Fat area percentage in carcass QTL (18638),Lauric acid content QTL (156942),Litter size QTL (24282),Litter size QTL (684),Loin muscle area QTL (1094),Loin muscle…
CNVR_366	8	129578770	129648650	69881	DUC	Mixed	.	Age at puberty QTL (591),Arachidic acid content QTL (156881),Birth weight variability QTL (95432),Birth weight variability QTL (95437),CO2 partial pressure QTL (6328),Carcass weight (hot) QTL (16870),Cooking yield QTL (21437),Fat area percentage in carcass QTL (18627),Fat area percentage in carcass QTL (18629),Fat area percentage in carcass QTL (18638),Lauric acid content QTL (156942),Litter size…
CNVR_367	9	619847	701030	81184	DUC	Loss	ST5
CNVR_368	9	701030	777437	76408	DUC,WRH	Loss	RPL27A,ST5,TRIM66	Palmitic acid content QTL (168355)
CNVR_369	9	777437	842276	64840	DUC	Loss	STK33
CNVR_370	9	842276	1018664	176389	WRH	Mixed	STK33	Coping behavior QTL (124413),Coping behavior QTL (124742)
CNVR_371	9	1018664	1189700	171037	DUC,WRH	Loss	LMO1,RIC3,TUB
CNVR_372	9	2210850	2332225	121376	DUC	Loss	SYT9	Rump width QTL (223614)
CNVR_373	9	3265881	3281757	15877	DUC	Loss	TRIM3
CNVR_374	9	3281757	3317697	35941	DUC,WRH	Loss	APBB1,HPX,TRIM3
CNVR_375	9	3317697	3432846	115150	DUC	Loss	APBB1,CAVIN3,CCKBR,CNGA4,SMPD1	Backfat at rump QTL (23340)
CNVR_376	9	10418988	10434300	15313	DUC	Loss	WNT11	Average daily gain QTL (3677),Average daily gain QTL (4155),Backfat at last rib QTL (3676),Backfat at mid-back QTL (5213),Backfat at mid-back QTL (5246),Backfat between 6th and 7th ribs QTL (18538),Body weight QTL (16931),Body weight QTL (16933),Body weight QTL (3268),Body weight QTL (4247),Carcass length QTL (3700),Carcass temperature (24 hr post-mortem) QTL (3309),Carcass weight (hot) QTL (3267…
CNVR_377	9	11197677	11306715	109039	DUC	Loss	CAPN5,MYO7A,OMP	Average daily gain QTL (3677),Average daily gain QTL (4155),Backfat at last rib QTL (3676),Backfat at mid-back QTL (5213),Backfat at mid-back QTL (5246),Body weight QTL (16931),Body weight QTL (16933),Body weight QTL (3268),Body weight QTL (4247),Carcass length QTL (3700),Carcass temperature (24 hr post-mortem) QTL (3309),Carcass weight (hot) QTL (3267),Carcass weight (hot) QTL (3701),Carcass wei…
CNVR_378	9	16320163	16343559	23397	DUC	Mixed	.	Average backfat thickness QTL (5434),Average daily gain QTL (5712),Average daily gain QTL (5713),Backfat at mid-back QTL (5213),Backfat at mid-back QTL (5246),Belly fat area QTL (5149),Body weight (weaning) QTL (5711),Ear erectness QTL (8902),Ham weight QTL (21396),Leptin level QTL (18644),Linolenic acid content QTL (9582),Meat color L* QTL (38099),Meat color a* QTL (38098),Muscle moisture percen…
CNVR_379	9	30740505	30856635	116131	DUC	Mixed	CNTN5	Average backfat thickness QTL (5434),Average daily gain QTL (5712),Average daily gain QTL (5713),Backfat at mid-back QTL (5213),Backfat at mid-back QTL (5246),Belly fat area QTL (5149),Body weight (weaning) QTL (5711),Body weight QTL (3783),Ear erectness QTL (8902),Ham weight QTL (21396),Leaf fat weight QTL (21262),Leaf fat weight QTL (41),Leptin level QTL (18644),Loin muscle area QTL (3782),Meat…
CNVR_380	9	32527313	32588095	60783	WRH	Loss	.	Average backfat thickness QTL (5434),Average daily gain QTL (5712),Average daily gain QTL (5713),Backfat at mid-back QTL (5213),Backfat at mid-back QTL (5246),Belly fat area QTL (5149),Body weight (weaning) QTL (5711),Body weight QTL (3783),Ear erectness QTL (8902),Ham weight QTL (21396),Intramuscular fat content QTL (147393),Leaf fat weight QTL (21262),Leaf fat weight QTL (41),Leptin level QTL (…
CNVR_381	9	32588095	32724581	136487	DUC,WRH	Mixed	ANGPTL5,CEP126	Average backfat thickness QTL (5434),Average daily gain QTL (5712),Average daily gain QTL (5713),Backfat at mid-back QTL (5213),Backfat at mid-back QTL (5246),Belly fat area QTL (5149),Body weight (weaning) QTL (5711),Body weight QTL (3783),Ear erectness QTL (8902),Ham weight QTL (21396),Leaf fat weight QTL (21262),Leaf fat weight QTL (41),Leptin level QTL (18644),Loin muscle area QTL (3782),Meat…
CNVR_382	9	46519348	46562043	42696	DUC	Loss	C1QTNF5,MCAM,MFRP,RNF26	Average backfat thickness QTL (5434),Average daily gain QTL (279),Backfat at mid-back QTL (5213),Backfat at mid-back QTL (5246),CSFV antibody level QTL (37543),Ear erectness QTL (8902),Leaf fat weight QTL (21262),Leaf fat weight QTL (41),Liver weight QTL (1104),Meat color L* QTL (38099),Meat color a* QTL (38098),Melanoma susceptibility QTL (7580),Muscle fat content QTL (3273),Muscle moisture perc…
CNVR_383	9	58295944	58362611	66668	DUC	Loss	NTM	Average backfat thickness QTL (21258),Average daily gain QTL (279),Average daily gain QTL (5196),Backfat at first rib QTL (21261),Backfat at mid-back QTL (5213),Backfat at mid-back QTL (5246),Body weight QTL (1105),Corpus luteum number QTL (517),Drip loss QTL (3806),External fat on ham QTL (5190),External fat on loin QTL (5189),Fat area percentage in carcass QTL (18633),Fat area percentage in car…
CNVR_384	9	68749081	68940984	191904	DUC	Mixed	.	Average backfat thickness QTL (21258),Average daily gain QTL (16854),Average daily gain QTL (5196),Backfat at first rib QTL (21261),Backfat at mid-back QTL (5213),Backfat at mid-back QTL (5246),CO2 partial pressure QTL (6326),Corpus luteum number QTL (517),Drip loss QTL (3806),Ear size QTL (5644),External fat on ham QTL (5190),External fat on loin QTL (5189),Feed intake QTL (1101),Leaf fat weight…
CNVR_385	9	79846286	80054812	208527	DUC,WRH	Mixed	.	Abdominal fat weight QTL (21259),Average backfat thickness QTL (21258),Average daily gain QTL (5163),Average daily gain QTL (5196),Backfat at first rib QTL (21261),Backfat at mid-back QTL (5213),Backfat at mid-back QTL (5246),Backfat at rump QTL (23325),Backfat at tenth rib QTL (3208),Body weight QTL (21260),CO2 partial pressure QTL (6326),Carcass length QTL (3887),Corpus luteum number QTL (517),…
CNVR_386	9	84566529	84646647	80119	KNP	Mixed	AGMO	Abdominal fat weight QTL (21259),Average backfat thickness QTL (21258),Average daily gain QTL (5163),Average daily gain QTL (5196),Backfat at first rib QTL (21261),Backfat at mid-back QTL (5213),Backfat at mid-back QTL (5246),Backfat at tenth rib QTL (3208),Body weight QTL (21260),CO2 partial pressure QTL (6326),Carcass length QTL (3887),Corpus luteum number QTL (517),Diameter of type I muscle fi…
CNVR_387	9	84646647	84696142	49496	DUC,KNP,WRH	Mixed	AGMO	Abdominal fat weight QTL (21259),Average backfat thickness QTL (21258),Average daily gain QTL (5163),Backfat at first rib QTL (21261),Backfat at mid-back QTL (5213),Backfat at mid-back QTL (5246),Backfat at tenth rib QTL (3208),Body weight QTL (21260),CO2 partial pressure QTL (6326),Carcass length QTL (3887),Corpus luteum number QTL (517),Diameter of type I muscle fibers QTL (2813),Drip loss QTL …
CNVR_388	9	84696142	84766584	70443	WRH	Mixed	AGMO	Abdominal fat weight QTL (21259),Average backfat thickness QTL (21258),Average daily gain QTL (5163),Backfat at first rib QTL (21261),Backfat at mid-back QTL (5213),Backfat at mid-back QTL (5246),Backfat at tenth rib QTL (3208),Body weight QTL (21260),CO2 partial pressure QTL (6326),Carcass length QTL (3887),Corpus luteum number QTL (517),Diameter of type I muscle fibers QTL (2813),Drip loss QTL …
CNVR_389	9	87270101	87360726	90626	DUC	Mixed	HDAC9	Abdominal fat weight QTL (21259),Average backfat thickness QTL (21258),Average daily gain QTL (5163),Backfat at first rib QTL (21261),Backfat at mid-back QTL (5213),Backfat at mid-back QTL (5246),Backfat at tenth rib QTL (3208),Body weight QTL (21260),CO2 partial pressure QTL (6326),Carcass length QTL (3887),Corpus luteum number QTL (517),Diameter of type I muscle fibers QTL (2813),Drip loss QTL …
CNVR_390	9	90386168	90476353	90186	WRH	Loss	DNAH11,SP4	Abdominal fat weight QTL (21259),Average backfat thickness QTL (21258),Average daily gain QTL (5163),Backfat at first rib QTL (21261),Backfat at mid-back QTL (5213),Backfat at mid-back QTL (5246),Backfat at tenth rib QTL (3208),Body weight QTL (21260),CO2 partial pressure QTL (6326),Carcass length QTL (3887),Corpus luteum number QTL (517),Diameter of type I muscle fibers QTL (2813),Drip loss QTL …
CNVR_391	9	90476353	90489333	12981	KNP,WRH	Loss	DNAH11	Abdominal fat weight QTL (21259),Average backfat thickness QTL (21258),Average daily gain QTL (5163),Backfat at first rib QTL (21261),Backfat at mid-back QTL (5213),Backfat at mid-back QTL (5246),Backfat at tenth rib QTL (3208),Body weight QTL (21260),CO2 partial pressure QTL (6326),Carcass length QTL (3887),Corpus luteum number QTL (517),Diameter of type I muscle fibers QTL (2813),Drip loss QTL …
CNVR_392	9	91795200	92010219	215020	WRH	Loss	FAM126A,KLHL7,NUPL2	Abdominal fat weight QTL (21259),Average backfat thickness QTL (21258),Average daily gain QTL (5163),Backfat at first rib QTL (21261),Backfat at mid-back QTL (5213),Backfat at mid-back QTL (5246),Backfat at tenth rib QTL (3208),Body weight QTL (21260),CO2 partial pressure QTL (6326),Carcass length QTL (3887),Corpus luteum number QTL (517),Diameter of type I muscle fibers QTL (2813),Drip loss QTL …
CNVR_393	9	96241306	96389173	147868	DUC	Mixed	SEMA3A	Abdominal fat weight QTL (21259),Average backfat thickness QTL (21258),Average backfat thickness QTL (2918),Average daily gain QTL (2897),Average daily gain QTL (5163),Backfat at first rib QTL (21261),Backfat at mid-back QTL (5213),Backfat at mid-back QTL (5246),Body weight QTL (21260),CD4-positive leukocyte percentage QTL (17848),CO2 partial pressure QTL (6326),Carcass length QTL (3887),Carcass …
CNVR_394	9	98059641	98092850	33210	DUC	Mixed	CACNA2D1	Abdominal fat weight QTL (21259),Average backfat thickness QTL (21258),Backfat at first rib QTL (21261),Backfat at mid-back QTL (5246),Body weight QTL (21260),CD4-positive leukocyte percentage QTL (17848),CO2 partial pressure QTL (6326),Carcass length QTL (3887),Carcass temperature (45 minutes post-mortem) QTL (3310),Corpus luteum number QTL (517),Diameter of type I muscle fibers QTL (2813),Drip …
CNVR_395	9	98092850	98158280	65431	DUC,WRH	Mixed	CACNA2D1	Abdominal fat weight QTL (21259),Average backfat thickness QTL (21258),Backfat at first rib QTL (21261),Backfat at mid-back QTL (5246),Body weight QTL (21260),CD4-positive leukocyte percentage QTL (17848),CO2 partial pressure QTL (6326),Carcass length QTL (3887),Carcass temperature (45 minutes post-mortem) QTL (3310),Corpus luteum number QTL (517),Diameter of type I muscle fibers QTL (2813),Drip …
CNVR_396	9	100939592	101035688	96097	DUC	Mixed	MAGI2	Abdominal fat weight QTL (21259),Average backfat thickness QTL (21258),Backfat at first rib QTL (21261),Backfat at mid-back QTL (5246),Body weight QTL (21260),CD4-positive leukocyte percentage QTL (17848),CO2 partial pressure QTL (6326),Carcass length QTL (3887),Carcass temperature (45 minutes post-mortem) QTL (3310),Corpus luteum number QTL (517),Drip loss QTL (3806),Fat-cuts percentage QTL (110…
CNVR_397	9	101035688	101388124	352437	DUC,WRH	Mixed	MAGI2	Abdominal fat weight QTL (21259),Average backfat thickness QTL (21258),Backfat at first rib QTL (21261),Backfat at mid-back QTL (5246),Body weight QTL (21260),CD4-positive leukocyte percentage QTL (17848),CO2 partial pressure QTL (6326),Carcass length QTL (3887),Carcass temperature (45 minutes post-mortem) QTL (3310),Corpus luteum number QTL (517),Drip loss QTL (3806),Fat-cuts percentage QTL (110…
CNVR_398	9	101388124	101513551	125428	DUC	Mixed	MAGI2	Abdominal fat weight QTL (21259),Arachidic acid content QTL (156885),Average backfat thickness QTL (21258),Backfat at first rib QTL (21261),Backfat at mid-back QTL (5246),Body weight QTL (21260),Body weight QTL (29704),CD4-positive leukocyte percentage QTL (17848),CO2 partial pressure QTL (6326),Capric acid content QTL (156944),Carcass length QTL (29706),Carcass length QTL (3887),Carcass temperat…
CNVR_399	9	110873107	111016330	143224	DUC	Mixed	CNTNAP2	Abdominal fat weight QTL (21259),Arachidic acid content QTL (156885),Average backfat thickness QTL (21258),Backfat at first rib QTL (21261),Backfat at mid-back QTL (5246),Body weight QTL (21260),Body weight QTL (29704),Capric acid content QTL (156944),Carcass length QTL (29706),Carcass temperature (45 minutes post-mortem) QTL (3310),Carcass weight (hot) QTL (29705),Corpus luteum number QTL (517),…
CNVR_400	9	112440139	112559811	119673	DUC,KNP	Mixed	.	Abdominal fat weight QTL (21259),Arachidic acid content QTL (156885),Average backfat thickness QTL (21258),Backfat at first rib QTL (21261),Backfat at mid-back QTL (5246),Body weight QTL (21260),Body weight QTL (29704),Capric acid content QTL (156944),Carcass length QTL (29706),Carcass temperature (45 minutes post-mortem) QTL (3310),Carcass weight (hot) QTL (29705),Corpus luteum number QTL (517),…
CNVR_401	9	131016532	131226919	210388	WRH	Mixed	DTL,PPP2R5A	Arachidic acid content QTL (156885),Average backfat thickness QTL (21258),Body weight QTL (29704),Capric acid content QTL (156944),Carcass length QTL (29706),Carcass weight (hot) QTL (29705),Creatine kinase level QTL (15110),Diameter of type IIa muscle fibers QTL (7017),Gestation length QTL (452),Hemoglobin QTL (15056),Interleukin-10 level QTL (12269),Mean corpuscular hemoglobin concentration QTL…
CNVR_402	9	134979981	135158922	178942	DUC	Loss	CD46,LOC100514786	Arachidic acid content QTL (156885),Average backfat thickness QTL (18001),Average daily gain QTL (1102),Average daily gain QTL (16855),Average daily gain QTL (16890),Body weight QTL (1103),Body weight QTL (29704),Capric acid content QTL (156944),Carcass length QTL (29706),Carcass weight (hot) QTL (29705),Creatine kinase level QTL (15110),Diameter of type IIa muscle fibers QTL (7017),Gestation len…
CNVR_403	9	135187034	135323815	136782	DUC	Loss	LOC100514786	Arachidic acid content QTL (156885),Average backfat thickness QTL (18001),Average daily gain QTL (1102),Average daily gain QTL (16855),Average daily gain QTL (16890),Body weight QTL (1103),Body weight QTL (29704),CD4-positive, CD8-negative leukocyte percentage QTL (23407),CD4-positive, CD8-negative leukocyte percentage QTL (23408),Capric acid content QTL (156944),Carcass length QTL (29706),Carcas…
CNVR_404	9	138646172	138818693	172522	DUC	Loss	.	Average backfat thickness QTL (18001),Average daily gain QTL (1102),Average daily gain QTL (16855),Average daily gain QTL (16890),Average daily gain QTL (3785),Body weight QTL (1103),Body weight QTL (3784),Creatine kinase level QTL (15110),Diameter of type IIa muscle fibers QTL (7017),Melanoma susceptibility QTL (7580),Pseudorabies susceptibility QTL (303),Tumor necrosis factor alpha level QTL (2…
CNVR_405	10	2303520	2409947	106428	WRH	Loss	.	Average daily gain QTL (5714),Average daily gain QTL (5715),Body weight QTL (1111),Carcass weight (cold) QTL (1113),Change in interferon-gamma level QTL (12339),Ham weight QTL (1114),Head weight QTL (1109),Hemolytic complement activity (alternative pathway) QTL (21323),Interleukin-10 level QTL (17605),Loin and neck meat weight QTL (1112),Mean corpuscular hemoglobin concentration QTL (127221),Meat…
CNVR_406	10	3307553	3516880	209328	WRH	Loss	BRINP3	Average daily gain QTL (5714),Average daily gain QTL (5715),Body weight QTL (1111),Carcass weight (cold) QTL (1113),Change in interferon-gamma level QTL (12339),Days to 100 kg QTL (170895),Ham weight QTL (1114),Head weight QTL (1109),Hemolytic complement activity (alternative pathway) QTL (21323),Interleukin-10 level QTL (17605),Loin and neck meat weight QTL (1112),Marbling QTL (220128),Meat colo…
CNVR_407	10	3516880	3572114	55235	DUC,WRH	Mixed	.	Average daily gain QTL (5165),Average daily gain QTL (5714),Average daily gain QTL (5715),Body weight QTL (1111),Carcass weight (cold) QTL (1113),Change in interferon-gamma level QTL (12339),Ham weight QTL (1114),Head weight QTL (1109),Hemolytic complement activity (alternative pathway) QTL (21323),Interleukin-10 level QTL (17605),Loin and neck meat weight QTL (1112),Meat color a* QTL (38102),Mea…
CNVR_408	10	3572114	3816256	244143	WRH	Loss	.	Average backfat thickness QTL (2919),Average daily gain QTL (2899),Average daily gain QTL (5165),Average daily gain QTL (5714),Average daily gain QTL (5715),Body weight QTL (1111),Carcass weight (cold) QTL (1113),Change in interferon-gamma level QTL (12339),Ham weight QTL (1114),Head weight QTL (1109),Hemolytic complement activity (alternative pathway) QTL (21323),Interleukin-10 level QTL (17605)…
CNVR_409	10	3816256	3896281	80026	DUC,WRH	Mixed	.	Average backfat thickness QTL (2919),Average daily gain QTL (2899),Average daily gain QTL (5714),Average daily gain QTL (5715),Backfat at mid-back QTL (5247),Body weight QTL (1111),Carcass weight (cold) QTL (1113),Change in interferon-gamma level QTL (12339),Ham weight QTL (1114),Head weight QTL (1109),Hemolytic complement activity (alternative pathway) QTL (21323),Interleukin-10 level QTL (17605…
CNVR_410	10	7104536	7265042	160507	DUC	Mixed	ESRRG	Average daily gain QTL (5714),Average daily gain QTL (5715),Backfat at mid-back QTL (5247),Backfat at tenth rib QTL (3819),Body weight QTL (1111),Carcass weight (cold) QTL (1113),Change in interferon-gamma level QTL (12339),Ham weight QTL (1114),Head weight QTL (1109),Hemolytic complement activity (alternative pathway) QTL (21323),Interleukin-10 level QTL (17605),Loin and neck meat weight QTL (11…
CNVR_411	10	7265042	7366679	101638	DUC,WRH	Mixed	ESRRG	Average daily gain QTL (5714),Average daily gain QTL (5715),Backfat at mid-back QTL (5247),Backfat at tenth rib QTL (3819),Body weight QTL (1111),Carcass weight (cold) QTL (1113),Change in interferon-gamma level QTL (12339),Ham weight QTL (1114),Head weight QTL (1109),Hemolytic complement activity (alternative pathway) QTL (21323),Interleukin-10 level QTL (17605),Loin and neck meat weight QTL (11…
CNVR_412	10	7366679	7400199	33521	DUC	Mixed	ESRRG	Average daily gain QTL (5714),Average daily gain QTL (5715),Backfat at mid-back QTL (5247),Backfat at tenth rib QTL (3819),Body weight QTL (1111),Carcass weight (cold) QTL (1113),Change in interferon-gamma level QTL (12339),Ham weight QTL (1114),Head weight QTL (1109),Hemolytic complement activity (alternative pathway) QTL (21323),Interleukin-10 level QTL (17605),Loin and neck meat weight QTL (11…
CNVR_413	10	7400199	7518959	118761	WRH	Mixed	.	Average daily gain QTL (5714),Average daily gain QTL (5715),Backfat at mid-back QTL (5247),Backfat at tenth rib QTL (3819),Body weight QTL (1111),Carcass weight (cold) QTL (1113),Change in interferon-gamma level QTL (12339),Ham weight QTL (1114),Head weight QTL (1109),Hemolytic complement activity (alternative pathway) QTL (21323),Hind leg conformation QTL (16425),Interleukin-10 level QTL (17605)…
CNVR_414	10	8179249	8290217	110969	DUC	Mixed	RRP15	Average daily gain QTL (5714),Average daily gain QTL (5715),Backfat at mid-back QTL (5247),Backfat at tenth rib QTL (3819),Body weight QTL (1111),Carcass weight (cold) QTL (1113),Change in interferon-gamma level QTL (12339),Eosinophil number QTL (223671),Ham weight QTL (1114),Head weight QTL (1109),Hemolytic complement activity (alternative pathway) QTL (21323),Interleukin-10 level QTL (17605),Lo…
CNVR_415	10	11301419	11569455	268037	DUC	Loss	AIDA,BROX,DISP1,FAM177B,HHIPL2,LOC110255736,MIA3,TAF1A	Average daily gain QTL (16856),Average daily gain QTL (5714),Average daily gain QTL (5715),Backfat at mid-back QTL (5247),Body weight QTL (1111),Body weight QTL (17805),Carcass weight (cold) QTL (1113),Carcass weight (hot) QTL (16871),Change in interferon-gamma level QTL (12339),Creatinine level QTL (6363),Creatinine level QTL (6365),Ham weight QTL (1114),Head weight QTL (1109),Interleukin-10 lev…
CNVR_416	10	13694095	13985130	291036	DUC	Loss	EPHX1,H3F3A,LEFTY2,LOC100524517,LOC106504501,PYCR2,SDE2,SRP9,TMEM63A	Average daily gain QTL (16856),Average daily gain QTL (5714),Average daily gain QTL (5715),Average daily lean meat gain QTL (3939),Backfat at mid-back QTL (5247),Body weight QTL (1111),Body weight QTL (17805),Carcass weight (cold) QTL (1113),Carcass weight (hot) QTL (16871),Change in interferon-gamma level QTL (12339),Creatinine level QTL (6363),Creatinine level QTL (6365),Ham weight QTL (1114),H…
CNVR_417	10	23673344	23884732	211389	WRH	Mixed	CSRP1,LAD1,PHLDA3,PKP1,TNNI1,TNNT2	Average daily gain QTL (16856),Average daily gain QTL (250),Average daily gain QTL (5714),Average daily gain QTL (5715),Average daily lean meat gain QTL (3939),Backfat at mid-back QTL (5247),Carcass weight (hot) QTL (16871),Change in interferon-gamma level QTL (12339),Corpus luteum number QTL (518),Dressing percentage QTL (1108),Gait score (hind) QTL (8943),Interleukin-10 level QTL (17605),Linole…
CNVR_418	10	23884732	23962688	77957	DUC,WRH	Mixed	NAV1	Average daily gain QTL (16856),Average daily gain QTL (250),Average daily gain QTL (5714),Average daily gain QTL (5715),Backfat at mid-back QTL (5247),Carcass weight (hot) QTL (16871),Change in interferon-gamma level QTL (12339),Corpus luteum number QTL (518),Dressing percentage QTL (1108),Gait score (hind) QTL (8943),Interleukin-10 level QTL (17605),Linoleic acid content QTL (15863),Lumbar verte…
CNVR_419	10	23962688	23996663	33976	WRH	Mixed	NAV1	Average daily gain QTL (16856),Average daily gain QTL (250),Average daily gain QTL (5714),Average daily gain QTL (5715),Backfat at mid-back QTL (5247),Carcass weight (hot) QTL (16871),Change in interferon-gamma level QTL (12339),Corpus luteum number QTL (518),Dressing percentage QTL (1108),Gait score (hind) QTL (8943),Interleukin-10 level QTL (17605),Linoleic acid content QTL (15863),Lumbar verte…
CNVR_420	10	26155201	26234382	79182	KNP	Loss	ERCC6L2	Average daily gain QTL (16856),Average daily gain QTL (250),Average daily gain QTL (5714),Average daily gain QTL (5715),Backfat at mid-back QTL (5247),Carcass weight (hot) QTL (16871),Change in interferon-gamma level QTL (12339),Corpus luteum number QTL (518),Dressing percentage QTL (1108),Gait score (hind) QTL (8943),Interleukin-10 level QTL (17605),Linoleic acid content QTL (15863),Lumbar verte…
CNVR_421	10	34403622	34489832	86211	DUC	Mixed	.	Average backfat thickness QTL (3000),Average daily gain QTL (250),Average daily gain QTL (5714),Backfat at mid-back QTL (5247),Body weight QTL (5948),Carcass length QTL (3687),Carcass length QTL (4161),Carcass weight (hot) QTL (3688),Conductivity 24 hours postmortem (ham) QTL (4190),Conductivity 24 hours postmortem (ham) QTL (6010),Conductivity 24 hours postmortem (loin) QTL (4189),Conductivity 4…
CNVR_422	10	37436127	37506242	70116	DUC	Mixed	LINGO2	Average daily gain QTL (250),Average daily gain QTL (5714),Average instron (star probe) force QTL (3813),Backfat at last rib QTL (3787),Backfat at mid-back QTL (5247),Backfat linear at last rib QTL (3656),Body weight QTL (21263),Body weight QTL (3278),Body weight QTL (5948),Carcass weight (cold) QTL (3786),Carcass weight (hot) QTL (3279),Conductivity 24 hours postmortem (ham) QTL (6010),Connectiv…
CNVR_423	10	49183370	49216416	33047	KNP,WRH	Loss	APBB1IP	Average daily gain QTL (327),Average daily gain QTL (5714),Backfat at first rib QTL (21),Backfat at last rib QTL (2952),Backfat at mid-back QTL (5247),Body weight QTL (21263),Body weight QTL (5948),Conductivity 24 hours postmortem (ham) QTL (6010),Corpus luteum number QTL (518),Cortisol level QTL (21328),Creatinine level QTL (15074),External fat on loin QTL (5193),Hematocrit QTL (5419),Hematocrit…
CNVR_424	10	54936339	55013104	76766	DUC	Loss	MALRD1	Aspartate aminotransferase activity QTL (7507),Backfat at last rib QTL (2952),Backfat at mid-back QTL (5247),Corpus luteum number QTL (518),Cortisol level QTL (21328),Creatinine level QTL (6369),Ham fat thickness QTL (3960),Hematocrit QTL (5417),Loin muscle area QTL (3821),Lumbar vertebra number QTL (21310),Marbling QTL (38100),Meat color a* QTL (38102),Meat color b* QTL (38103),Musculus semimemb…
CNVR_425	10	56601064	56660377	59314	WRH	Mixed	.	Aspartate aminotransferase activity QTL (7507),Backfat at last rib QTL (2952),Backfat at mid-back QTL (5247),Corpus luteum number QTL (518),Cortisol level QTL (21328),Creatinine level QTL (6369),Ham fat thickness QTL (3960),Hematocrit QTL (5417),Loin muscle area QTL (3821),Lumbar vertebra number QTL (21310),Marbling QTL (38100),Meat color a* QTL (38102),Meat color b* QTL (38103),Musculus semimemb…
CNVR_426	10	60386143	60465974	79832	DUC	Loss	USP6NL	Aspartate aminotransferase activity QTL (7507),Backfat at mid-back QTL (5247),Cholesterol level in meat QTL (3822),Corpus luteum number QTL (518),Cortisol level QTL (21328),Creatinine level QTL (6369),Ham fat thickness QTL (3960),Hematocrit QTL (5417),Lumbar vertebra number QTL (21310),Marbling QTL (38100),Meat color OPTO QTL (7637),Meat color a* QTL (38102),Meat color b* QTL (38103),Osteochondro…
CNVR_427	10	64840438	64873499	33062	DUC	Loss	PFKFB3	Age at puberty QTL (521),Aspartate aminotransferase activity QTL (7507),Cholesterol level in meat QTL (3822),Cortisol level QTL (21328),Creatinine level QTL (6369),Ham fat thickness QTL (3960),Hematocrit QTL (5417),Lumbar vertebra number QTL (21310),Marbling QTL (38100),Meat color a* QTL (38102),Meat color b* QTL (38103),Osteochondrosis score QTL (17642),Palmitoleic acid content QTL (168381),Semi…
CNVR_428	10	66759466	66965660	206195	DUC	Loss	.	Age at puberty QTL (4886),Age at puberty QTL (4887),Age at puberty QTL (521),Aspartate aminotransferase activity QTL (7507),Cholesterol level in meat QTL (3822),Creatinine level QTL (6369),Days to 110 kg QTL (139971),Hematocrit QTL (5417),Lumbar vertebra number QTL (21310),Marbling QTL (38100),Meat color a* QTL (38102),Meat color b* QTL (38103),Residual feed intake QTL (137321),Residual feed inta…
CNVR_429	10	68176988	68734014	557027	DUC	Loss	ADARB2,GTPBP4,LARP4B,LOC100625049,LOC100625534,LOC106505222,WDR37	Age at puberty QTL (4886),Age at puberty QTL (4887),Age at puberty QTL (521),Aspartate aminotransferase activity QTL (7507),Cholesterol level in meat QTL (3822),Creatinine level QTL (6369),Hematocrit QTL (5417),Hind leg conformation QTL (8936),Lumbar vertebra number QTL (21310),Marbling QTL (38100),Meat color a* QTL (38102),Meat color a* QTL (5577),Meat color b* QTL (38103),Semimembranosus angle …
CNVR_430	11	778632	1094385	315754	DUC	Loss	CRYL1,EEF1AKMT1,GJB2,GJB6,IFT88,IL17D	Backfat weight QTL (422),Belly weight QTL (1),Carcass length QTL (3823),Ear area QTL (8893),Ear erectness QTL (8903),Loin muscle area QTL (6),Lymphocyte number QTL (5466),Marbling QTL (4312),Mean corpuscular hemoglobin content QTL (5427),Monocyte number QTL (5493),Percentage of backfat and leaf fat in carcass QTL (423),Percentage type IIa fibers QTL (7030),Percentage type IIb fibers QTL (7020),Pe…
CNVR_431	11	2625827	2740811	114985	DUC	Loss	MIPEP,TNFRSF19	Backfat weight QTL (422),Belly weight QTL (1),Calcium level QTL (103461),Carcass length QTL (3823),Ear area QTL (8893),Ear erectness QTL (8903),Fat androstenone level QTL (194685),Loin muscle area QTL (6),Lymphocyte number QTL (5466),Marbling QTL (4312),Mean corpuscular hemoglobin content QTL (5427),Monocyte number QTL (5493),Obesity index QTL (55721),Percentage of backfat and leaf fat in carcass…
CNVR_432	11	5314305	5357635	43331	DUC	Loss	CDX2,URAD	Backfat at last rib QTL (3220),Backfat at tenth rib QTL (3657),Backfat thickness between 3rd and 4th rib QTL (425),Backfat weight QTL (422),Belly weight QTL (1),Carcass length QTL (3823),Conductivity 24 hours postmortem (loin) QTL (4002),Ear area QTL (8893),Ear erectness QTL (8903),Loin muscle area QTL (6),Lymphocyte number QTL (5466),Mean corpuscular hemoglobin content QTL (5427),Monocyte number…
CNVR_433	11	11094441	11380338	285898	DUC	Loss	NBEA	Backfat at last rib QTL (3220),Backfat at tenth rib QTL (3657),Backfat thickness between 3rd and 4th rib QTL (425),Backfat weight QTL (422),Belly weight QTL (1),Carcass length QTL (3823),Conductivity 24 hours postmortem (loin) QTL (4002),Ear area QTL (8893),Ear erectness QTL (8903),Ham weight QTL (17806),Lauric acid content QTL (156947),Loin muscle area QTL (6),Lymphocyte number QTL (5466),Marbli…
CNVR_434	11	28025985	28141830	115846	DUC	Mixed	.	Backfat at last rib QTL (3220),Backfat at mid-back QTL (5214),Backfat at tenth rib QTL (3657),Backfat thickness between 3rd and 4th rib QTL (425),Backfat weight QTL (422),Change in interferon-gamma level QTL (12341),Change in interferon-gamma level QTL (12342),Hemolytic complement activity (alternative pathway) QTL (9597),Hemolytic complement activity (alternative pathway) QTL (9598),Interferon-g…
CNVR_435	11	29167716	30525951	1358236	DUC	Mixed	PCDH17	Backfat at last rib QTL (3220),Backfat at mid-back QTL (5214),Backfat at tenth rib QTL (3657),Backfat thickness between 3rd and 4th rib QTL (425),Backfat weight QTL (422),Change in interferon-gamma level QTL (12342),Conductivity 24 hours postmortem (loin) QTL (7638),Hemolytic complement activity (alternative pathway) QTL (9597),Hemolytic complement activity (alternative pathway) QTL (9598),Interf…
CNVR_436	11	30525951	30650099	124149	DUC,WRH	Mixed	PCDH17	Backfat at last rib QTL (3220),Backfat at mid-back QTL (5214),Backfat at tenth rib QTL (3657),Backfat thickness between 3rd and 4th rib QTL (425),Backfat weight QTL (422),Change in interferon-gamma level QTL (12342),Conductivity 24 hours postmortem (loin) QTL (7638),Hemolytic complement activity (alternative pathway) QTL (9597),Hemolytic complement activity (alternative pathway) QTL (9598),Interf…
CNVR_437	11	30899908	31096169	196262	DUC	Mixed	.	Backfat at last rib QTL (3220),Backfat at mid-back QTL (5214),Backfat at tenth rib QTL (3657),Backfat thickness between 3rd and 4th rib QTL (425),Backfat weight QTL (422),Body temperature QTL (7508),Change in interferon-gamma level QTL (12342),Chest width QTL (147218),Ear area QTL (8894),Eosinophil number QTL (7509),Hemolytic complement activity (alternative pathway) QTL (9597),Hemolytic compleme…
CNVR_438	11	37534836	37918841	384006	DUC,KNP,WRH	Mixed	.	Backfat at last rib QTL (3220),Backfat at mid-back QTL (5214),Backfat at tenth rib QTL (3657),Backfat thickness between 3rd and 4th rib QTL (425),Backfat weight QTL (422),Body temperature QTL (7508),Change in interferon-gamma level QTL (12342),Ear area QTL (8894),Eosinophil number QTL (7509),Hemolytic complement activity (alternative pathway) QTL (9597),Hemolytic complement activity (alternative …
CNVR_439	11	39881058	39959370	78313	DUC,KNP,WRH	Mixed	.	Backfat at last rib QTL (3220),Backfat at mid-back QTL (5214),Backfat at tenth rib QTL (3657),Backfat thickness between 3rd and 4th rib QTL (425),Backfat weight QTL (422),Body temperature QTL (7508),Change in interferon-gamma level QTL (12342),Days to 100 kg QTL (62318),Ear area QTL (8894),Eosinophil number QTL (7509),Hemolytic complement activity (alternative pathway) QTL (9597),Hemolytic comple…
CNVR_440	11	39959370	40023260	63891	DUC,KNP	Mixed	.	Backfat at last rib QTL (3220),Backfat at mid-back QTL (5214),Backfat at tenth rib QTL (3657),Backfat thickness between 3rd and 4th rib QTL (425),Backfat weight QTL (422),Body temperature QTL (7508),Change in interferon-gamma level QTL (12342),Ear area QTL (8894),Eosinophil number QTL (7509),Hemolytic complement activity (alternative pathway) QTL (9597),Hemolytic complement activity (alternative …
CNVR_441	11	41306886	41328254	21369	WRH	Mixed	.	Backfat at last rib QTL (3210),Backfat at mid-back QTL (5214),Backfat thickness between 3rd and 4th rib QTL (425),Backfat weight QTL (422),Body temperature QTL (7508),Body weight (weaning) QTL (21842),Body weight QTL (3209),Drip loss QTL (2955),Eosinophil number QTL (7509),Haptoglobin concentration QTL (9649),Interferon-gamma level QTL (12267),Interferon-gamma level QTL (17613),Interferon-gamma t…
CNVR_442	11	41328254	41414301	86048	DUC,WRH	Mixed	.	Backfat at last rib QTL (3210),Backfat at mid-back QTL (5214),Backfat thickness between 3rd and 4th rib QTL (425),Backfat weight QTL (422),Body temperature QTL (7508),Body weight (weaning) QTL (21842),Body weight QTL (3209),Drip loss QTL (2955),Eosinophil number QTL (7509),Haptoglobin concentration QTL (9649),Interferon-gamma level QTL (12267),Interferon-gamma level QTL (17613),Interferon-gamma t…
CNVR_443	11	41414301	41476323	62023	DUC,KNP,WRH	Mixed	.	Backfat at last rib QTL (3210),Backfat at mid-back QTL (5214),Backfat thickness between 3rd and 4th rib QTL (425),Backfat weight QTL (422),Body temperature QTL (7508),Body weight (weaning) QTL (21842),Body weight QTL (3209),Days to 100 kg QTL (62323),Drip loss QTL (2955),Eosinophil number QTL (7509),Haptoglobin concentration QTL (9649),Interferon-gamma level QTL (12267),Interferon-gamma level QTL…
CNVR_444	11	41414301	41476323	62023	F2	Mixed	.	Backfat at last rib QTL (3210),Backfat at mid-back QTL (5214),Backfat thickness between 3rd and 4th rib QTL (425),Backfat weight QTL (422),Body temperature QTL (7508),Body weight (weaning) QTL (21842),Body weight QTL (3209),Days to 100 kg QTL (62323),Drip loss QTL (2955),Eosinophil number QTL (7509),Haptoglobin concentration QTL (9649),Interferon-gamma level QTL (12267),Interferon-gamma level QTL…
CNVR_445	11	41476323	41655691	179369	DUC,WRH	Mixed	.	Backfat at last rib QTL (3210),Backfat at mid-back QTL (5214),Backfat thickness between 3rd and 4th rib QTL (425),Backfat weight QTL (422),Body temperature QTL (7508),Body weight (weaning) QTL (21842),Body weight QTL (3209),Drip loss QTL (2955),Eosinophil number QTL (7509),Haptoglobin concentration QTL (9649),Interferon-gamma level QTL (12267),Interferon-gamma level QTL (17613),Interferon-gamma t…
CNVR_446	11	41655691	41678741	23051	DUC	Mixed	.	Backfat at last rib QTL (3210),Backfat at mid-back QTL (5214),Backfat thickness between 3rd and 4th rib QTL (425),Backfat weight QTL (422),Body temperature QTL (7508),Body weight (weaning) QTL (21842),Body weight QTL (3209),Drip loss QTL (2955),Eosinophil number QTL (7509),Haptoglobin concentration QTL (9649),Interferon-gamma level QTL (12267),Interferon-gamma level QTL (17613),Interferon-gamma t…
CNVR_447	11	53006042	53067025	60984	DUC	Mixed	.	45 min-24 h pH decline QTL (3281),Average backfat thickness QTL (1117),Average daily gain QTL (4307),Backfat at last rib QTL (16838),Backfat at last rib QTL (16934),Backfat at mid-back QTL (5214),Backfat at tenth rib QTL (16935),Backfat at tenth rib QTL (3211),Backfat at tenth rib QTL (3218),Body temperature QTL (7508),Body weight (weaning) QTL (21842),Body weight QTL (1115),Double-bond index QTL…
CNVR_448	11	56097741	56286515	188775	WRH	Loss	.	45 min-24 h pH decline QTL (3281),Average backfat thickness QTL (1117),Average daily gain QTL (4307),Backfat at last rib QTL (16838),Backfat at last rib QTL (16934),Backfat at mid-back QTL (5214),Backfat at tenth rib QTL (16935),Backfat at tenth rib QTL (3211),Backfat at tenth rib QTL (3218),Body temperature QTL (7508),Body weight (weaning) QTL (21842),Body weight QTL (1115),Chest circumference Q…
CNVR_449	11	57012870	57240391	227522	DUC,WRH	Mixed	.	45 min-24 h pH decline QTL (3281),Average backfat thickness QTL (1117),Average daily gain QTL (4307),Backfat at last rib QTL (16838),Backfat at last rib QTL (16934),Backfat at mid-back QTL (5214),Backfat at tenth rib QTL (16935),Backfat at tenth rib QTL (3211),Backfat at tenth rib QTL (3218),Body temperature QTL (7508),Body weight QTL (1115),Double-bond index QTL (7433),Drip loss QTL (2955),Empty…
CNVR_450	11	57012870	57240391	227522	F1,F2	Mixed	.	45 min-24 h pH decline QTL (3281),Average backfat thickness QTL (1117),Average daily gain QTL (4307),Backfat at last rib QTL (16838),Backfat at last rib QTL (16934),Backfat at mid-back QTL (5214),Backfat at tenth rib QTL (16935),Backfat at tenth rib QTL (3211),Backfat at tenth rib QTL (3218),Body temperature QTL (7508),Body weight QTL (1115),Double-bond index QTL (7433),Drip loss QTL (2955),Empty…
CNVR_451	11	59153609	59306064	152456	WRH	Loss	.	45 min-24 h pH decline QTL (3281),Average backfat thickness QTL (1117),Average daily gain QTL (4307),Backfat at last rib QTL (16838),Backfat at last rib QTL (16934),Backfat at mid-back QTL (5214),Backfat at tenth rib QTL (16935),Backfat at tenth rib QTL (3211),Backfat at tenth rib QTL (3218),Body temperature QTL (7508),Body weight QTL (1115),Double-bond index QTL (7433),Drip loss QTL (2955),Empty…
CNVR_452	11	59662662	59979739	317078	WRH	Loss	.	45 min-24 h pH decline QTL (3281),Average backfat thickness QTL (1117),Average daily gain QTL (4307),Backfat at last rib QTL (16838),Backfat at last rib QTL (16934),Backfat at mid-back QTL (5214),Backfat at tenth rib QTL (16935),Backfat at tenth rib QTL (3211),Backfat at tenth rib QTL (3218),Body temperature QTL (7508),Body weight QTL (1115),Double-bond index QTL (7433),Drip loss QTL (2955),Empty…
CNVR_453	11	61449443	61631032	181590	WRH	Loss	GPC5	45 min-24 h pH decline QTL (3281),Average backfat thickness QTL (1117),Average daily gain QTL (4307),Backfat at last rib QTL (16838),Backfat at last rib QTL (16934),Backfat at mid-back QTL (5214),Backfat at tenth rib QTL (16935),Backfat at tenth rib QTL (3211),Backfat at tenth rib QTL (3218),Body temperature QTL (7508),Body weight QTL (1115),Double-bond index QTL (7433),Drip loss QTL (2955),Empty…
CNVR_454	11	64790246	65019703	229458	DUC,WRH	Gain	LOC100738425,LOC110255845	45 min-24 h pH decline QTL (3281),Average backfat thickness QTL (1117),Backfat at last rib QTL (16838),Backfat at last rib QTL (16934),Backfat at mid-back QTL (5214),Backfat at tenth rib QTL (16935),Backfat at tenth rib QTL (3211),Backfat at tenth rib QTL (3218),Body temperature QTL (7508),Body weight QTL (1115),CD4-positive leukocyte percentage QTL (17849),Double-bond index QTL (7433),Drip loss …
CNVR_455	11	69108203	69338167	229965	DUC	Loss	GGACT,PCCA	45 min-24 h pH decline QTL (3281),Average backfat thickness QTL (1117),Backfat at last rib QTL (16838),Backfat at last rib QTL (16934),Backfat at mid-back QTL (5214),Backfat at tenth rib QTL (16935),Backfat at tenth rib QTL (3211),Backfat at tenth rib QTL (3218),Body temperature QTL (7508),Body weight QTL (1115),CD4-positive leukocyte percentage QTL (17849),Days to 100 kg QTL (170858),Drip loss Q…
CNVR_456	11	77085643	77908970	823328	DUC	Loss	ANKRD10,ARHGEF7,CARS2,COL4A2,ING1,NAXD,RAB20,SPACA7,TEX29	Backfat at tenth rib QTL (16344),Backfat at tenth rib QTL (16345),Belly weight QTL (424),Hematocrit QTL (22157),Lauric acid content QTL (156947),Loin muscle area QTL (38104),Lysozyme level QTL (37549),Mean corpuscular hemoglobin concentration QTL (12299),Meat color b* QTL (38105),Monounsaturated fatty acid content QTL (156949),Nonfunctional nipples QTL (7478),Number of ribs QTL (3965),Oleic acid …
CNVR_457	11	78172214	78818926	646713	DUC	Loss	ADPRHL1,ATP11A,ATP4B,CUL4A,DCUN1D2,F10,F7,GRK1,GRTP1,LAMP1,LOC110255782,MCF2L,PCID2,TFDP1,TMCO3,TMEM255B,TUBGCP3	Average daily gain QTL (216197),Belly weight QTL (424),Lysozyme level QTL (37549),Mean corpuscular hemoglobin concentration QTL (12299),Meat color L* QTL (239986),Meat color L* QTL (239987),Nonfunctional nipples QTL (7478),Number of ribs QTL (3965),Periweaning failure to thrive syndrome QTL (167299),Periweaning failure to thrive syndrome QTL (167300),Periweaning failure to thrive syndrome QTL (16…
CNVR_458	12	248447	518346	269900	DUC	Loss	B3GNTL1,FN3K,FN3KRP,RAB40B,TBCD,ZNF750	Actinobacillus pleuropneumoniae susceptibility QTL (37567),Actinobacillus pleuropneumoniae susceptibility QTL (37576),Backfat at last rib QTL (16879),Backfat at mid-back QTL (5248),Backfat at tenth rib QTL (1129),Ear size QTL (5645),Interleukin-10 level QTL (17607),Myristic acid content QTL (213571),Myristic acid content QTL (218116),Myristic acid content QTL (218119),Myristic acid content QTL (2…
CNVR_459	12	518346	824959	306614	DUC,WRH	Mixed	C12H17orf62,CCDC57,CD7,CSNK1D,FOXK2,HEXDC,NARF,OGFOD3,SECTM1,SLC16A3,TEX19,UTS2R,WDR45B	Actinobacillus pleuropneumoniae susceptibility QTL (37567),Actinobacillus pleuropneumoniae susceptibility QTL (37576),Arachidic acid content QTL (213764),Backfat at last rib QTL (16879),Backfat at mid-back QTL (5248),Backfat at tenth rib QTL (1129),Daily feed intake QTL (135647),Ear size QTL (5645),Interleukin-10 level QTL (17607),Myristic acid content QTL (131486),Myristic acid content QTL (2181…
CNVR_460	12	824959	1053995	229037	DUC	Loss	ASPSCR1,CBR2,CCDC57,CENPX,DUS1L,FASN,GPS1,LOC102160997,LOC110255927,LRRC45,NOTUM,RAC3,RFNG	Actinobacillus pleuropneumoniae susceptibility QTL (37567),Actinobacillus pleuropneumoniae susceptibility QTL (37576),Age at slaughter QTL (193133),Arachidic acid content QTL (172589),Arachidonic acid content QTL (172591),Average backfat thickness QTL (193128),Average daily gain QTL (193130),Backfat at last rib QTL (16879),Backfat at mid-back QTL (5248),Backfat at tenth rib QTL (1129),Daily feed …
CNVR_461	12	1053995	1168802	114808	DUC,WRH	Loss	ALYREF,ANAPC11,ARHGDIA,GCGR,LOC110255939,MAFG,MCRIP1,MYADML2,NPB,P4HB,PCYT2,PPP1R27,PYCR1,SIRT7	Actinobacillus pleuropneumoniae susceptibility QTL (37567),Actinobacillus pleuropneumoniae susceptibility QTL (37576),Backfat at last rib QTL (16879),Backfat at mid-back QTL (5248),Backfat at tenth rib QTL (1129),Ear size QTL (5645),Interleukin-10 level QTL (17607),Thoracic vertebra number QTL (21312),Toll-like receptor 9 level QTL (17624),Vertebra number QTL (21311)
CNVR_462	12	1168802	1447000	278199	WRH	Loss	ACTG1,ARL16,BAHCC1,CCDC137,FAAP100,FSCN2,HGS,LOC110255939,MRPL12,NPLOC4,OXLD1,PDE6G,SLC25A10,TSPAN10	Actinobacillus pleuropneumoniae susceptibility QTL (37567),Actinobacillus pleuropneumoniae susceptibility QTL (37576),Backfat at last rib QTL (16879),Backfat at mid-back QTL (5248),Backfat at tenth rib QTL (1129),Ear size QTL (5645),Interleukin-10 level QTL (17607),Meat color L* QTL (160488),Oleic acid to palmitoleic acid ratio QTL (101515),Oleic acid to palmitoleic acid ratio QTL (213605),Oleic …
CNVR_463	12	1447000	1543547	96548	DUC,WRH	Loss	CEP131,NDUFAF8,SLC38A10,TEPSIN	Actinobacillus pleuropneumoniae susceptibility QTL (37567),Actinobacillus pleuropneumoniae susceptibility QTL (37576),Backfat at last rib QTL (16879),Backfat at mid-back QTL (5248),Backfat at tenth rib QTL (1129),Ear size QTL (5645),Interleukin-10 level QTL (17607),Oleic acid content QTL (168446),Oleic acid content QTL (213600),Teat number QTL (5227),Thoracic vertebra number QTL (21312),Toll-like…
CNVR_464	12	1543547	1893069	349523	DUC	Loss	AATK,BAIAP2,CEP131,CHMP6,LOC102157965,LOC110256155,RPTOR	Actinobacillus pleuropneumoniae susceptibility QTL (37567),Actinobacillus pleuropneumoniae susceptibility QTL (37576),Average chain length QTL (213568),Average chain length QTL (213696),Backfat at last rib QTL (16879),Backfat at mid-back QTL (5248),Backfat at tenth rib QTL (1129),Double-bond index QTL (213672),Double-bond index QTL (213806),Ear size QTL (5645),Eicosadienoic acid content QTL (2136…
CNVR_465	12	3060017	3673576	613560	WRH	Loss	C1QTNF1,CANT1,CEP295NL,CYTH1,DNAH17,ENGASE,LGALS3BP,LOC110255949,PGS1,RBFOX3,SOCS3,TIMP2,USP36	Actinobacillus pleuropneumoniae susceptibility QTL (37567),Actinobacillus pleuropneumoniae susceptibility QTL (37576),Backfat at last rib QTL (16839),Backfat at last rib QTL (16879),Backfat at mid-back QTL (5248),Backfat at tenth rib QTL (1129),Carcass length QTL (5716),Cholesterol level QTL (17723),Ear size QTL (5645),HDL cholesterol QTL (15114),Hematocrit QTL (12301),Hemoglobin QTL (12300),Inte…
CNVR_466	12	4224484	4371327	146844	DUC	Loss	LOC106504796,SEPT9	Actinobacillus pleuropneumoniae susceptibility QTL (37565),Actinobacillus pleuropneumoniae susceptibility QTL (37567),Actinobacillus pleuropneumoniae susceptibility QTL (37576),Backfat at last rib QTL (16839),Backfat at last rib QTL (16879),Backfat at mid-back QTL (5248),Backfat at tenth rib QTL (1129),Carcass length QTL (5716),Cholesterol level QTL (17723),HDL cholesterol QTL (15114),Hematocrit …
CNVR_467	12	17980440	17999019	18580	KNP,WRH	Mixed	PLEKHM1	Actinobacillus pleuropneumoniae susceptibility QTL (37565),Actinobacillus pleuropneumoniae susceptibility QTL (37567),Actinobacillus pleuropneumoniae susceptibility QTL (37576),Average backfat thickness QTL (28232),Average backfat thickness QTL (4197),Backfat at last rib QTL (1121),Backfat at last rib QTL (1124),Backfat at last rib QTL (16839),Backfat at last rib QTL (16879),Backfat at mid-back Q…
CNVR_468	12	17999019	18015865	16847	WRH	Mixed	PLEKHM1	Actinobacillus pleuropneumoniae susceptibility QTL (37565),Actinobacillus pleuropneumoniae susceptibility QTL (37567),Actinobacillus pleuropneumoniae susceptibility QTL (37576),Average backfat thickness QTL (28232),Average backfat thickness QTL (4197),Backfat at last rib QTL (1121),Backfat at last rib QTL (1124),Backfat at last rib QTL (16839),Backfat at last rib QTL (16879),Backfat at mid-back Q…
CNVR_469	12	18276290	18598973	322684	DUC	Loss	ACBD4,ADAM11,C1QL1,CCDC103,DCAKD,EFTUD2,GFAP,GJC1,HIGD1B,KIF18B,LOC102165039,NMT1,PLCD3	Actinobacillus pleuropneumoniae susceptibility QTL (37565),Actinobacillus pleuropneumoniae susceptibility QTL (37567),Actinobacillus pleuropneumoniae susceptibility QTL (37576),Average backfat thickness QTL (4197),Backfat at last rib QTL (1121),Backfat at last rib QTL (1124),Backfat at last rib QTL (16839),Backfat at last rib QTL (16879),Backfat at mid-back QTL (5248),Belly weight QTL (21400),Bod…
CNVR_470	12	23842286	24043448	201163	DUC	Loss	KPNB1,NPEPPS,TBKBP1,TBX21	Actinobacillus pleuropneumoniae susceptibility QTL (37565),Actinobacillus pleuropneumoniae susceptibility QTL (37567),Actinobacillus pleuropneumoniae susceptibility QTL (37576),Average backfat thickness QTL (4197),Backfat at last rib QTL (1121),Backfat at last rib QTL (1124),Backfat at last rib QTL (16839),Backfat at last rib QTL (16879),Backfat at mid-back QTL (5248),Backfat at tenth rib QTL (11…
CNVR_471	12	27584666	27631633	46968	DUC	Loss	.	Actinobacillus pleuropneumoniae susceptibility QTL (37565),Actinobacillus pleuropneumoniae susceptibility QTL (37567),Actinobacillus pleuropneumoniae susceptibility QTL (37576),Backfat at last rib QTL (1121),Backfat at last rib QTL (1124),Backfat at last rib QTL (16839),Backfat at last rib QTL (16879),Backfat at mid-back QTL (5248),Backfat at tenth rib QTL (1122),Belly weight QTL (21400),Body wei…
CNVR_472	12	29285185	29340775	55591	DUC	Gain	.	Actinobacillus pleuropneumoniae susceptibility QTL (37565),Actinobacillus pleuropneumoniae susceptibility QTL (37567),Actinobacillus pleuropneumoniae susceptibility QTL (37576),Backfat at last rib QTL (1121),Backfat at last rib QTL (1124),Backfat at last rib QTL (16839),Backfat at mid-back QTL (5248),Backfat at tenth rib QTL (1122),Belly weight QTL (21400),Body weight QTL (29707),Carcass length Q…
CNVR_473	12	30459555	30479960	20406	DUC	Gain	.	Actinobacillus pleuropneumoniae susceptibility QTL (37565),Actinobacillus pleuropneumoniae susceptibility QTL (37567),Actinobacillus pleuropneumoniae susceptibility QTL (37576),Backfat at last rib QTL (1121),Backfat at last rib QTL (1124),Backfat at last rib QTL (16839),Backfat at mid-back QTL (5248),Backfat at tenth rib QTL (1122),Belly weight QTL (21400),Body weight QTL (29707),Carcass length Q…
CNVR_474	12	32128334	32148171	19838	DUC	Gain	LOC100621260	Actinobacillus pleuropneumoniae susceptibility QTL (37565),Actinobacillus pleuropneumoniae susceptibility QTL (37567),Actinobacillus pleuropneumoniae susceptibility QTL (37576),Backfat at last rib QTL (1121),Backfat at last rib QTL (1124),Backfat at last rib QTL (16839),Backfat at mid-back QTL (5248),Backfat at tenth rib QTL (1122),Belly weight QTL (21400),Body weight QTL (29707),Carcass length Q…
CNVR_475	12	35716520	35829580	113061	DUC	Loss	DHX40	Actinobacillus pleuropneumoniae susceptibility QTL (37565),Actinobacillus pleuropneumoniae susceptibility QTL (37567),Actinobacillus pleuropneumoniae susceptibility QTL (37576),Average backfat thickness QTL (5990),Backfat at last rib QTL (16839),Backfat at mid-back QTL (5248),Belly weight QTL (3284),Body weight QTL (29707),Body weight QTL (5717),Body weight QTL (5949),Carcass weight (hot) QTL (16…
CNVR_476	12	44953028	45054818	101791	DUC	Loss	FAM222B,NEK8,RAB34,RPL23A,TLCD1,TRAF4	Actinobacillus pleuropneumoniae susceptibility QTL (37565),Actinobacillus pleuropneumoniae susceptibility QTL (37567),Actinobacillus pleuropneumoniae susceptibility QTL (37576),Average backfat thickness QTL (5990),Average daily gain QTL (335),Body weight QTL (29707),Body weight QTL (29708),Body weight QTL (5717),Body weight QTL (5949),Carcass weight (hot) QTL (16872),Conductivity 24 hours postmor…
CNVR_477	12	45181631	45346083	164453	DUC	Mixed	LOC100515508,LOC110255229,SEZ6,TIAF1	Actinobacillus pleuropneumoniae susceptibility QTL (37565),Actinobacillus pleuropneumoniae susceptibility QTL (37567),Actinobacillus pleuropneumoniae susceptibility QTL (37576),Average backfat thickness QTL (5990),Average daily gain QTL (335),Body weight QTL (29707),Body weight QTL (29708),Body weight QTL (5717),Body weight QTL (5949),Carcass weight (hot) QTL (16872),Conductivity 24 hours postmor…
CNVR_478	12	45346083	45384825	38743	DUC,WRH	Mixed	.	Actinobacillus pleuropneumoniae susceptibility QTL (37565),Actinobacillus pleuropneumoniae susceptibility QTL (37567),Actinobacillus pleuropneumoniae susceptibility QTL (37576),Average backfat thickness QTL (5990),Average daily gain QTL (335),Body weight QTL (29707),Body weight QTL (29708),Body weight QTL (5717),Body weight QTL (5949),Carcass weight (hot) QTL (16872),Conductivity 24 hours postmor…
CNVR_479	12	45384825	45415984	31160	DUC	Mixed	.	Actinobacillus pleuropneumoniae susceptibility QTL (37565),Actinobacillus pleuropneumoniae susceptibility QTL (37567),Actinobacillus pleuropneumoniae susceptibility QTL (37576),Average backfat thickness QTL (5990),Average daily gain QTL (335),Body weight QTL (29707),Body weight QTL (29708),Body weight QTL (5717),Body weight QTL (5949),Carcass weight (hot) QTL (16872),Conductivity 24 hours postmor…
CNVR_480	12	54394388	54394869	482	DUC	Loss	.	Actinobacillus pleuropneumoniae susceptibility QTL (37565),Actinobacillus pleuropneumoniae susceptibility QTL (37576),Adipocyte diameter QTL (12844),Arachidic acid content QTL (156897),Arachidonic acid content QTL (156899),Average backfat thickness QTL (5990),Backfat at tenth rib QTL (3824),Base excess QTL (6341),Body weight QTL (29707),Body weight QTL (29708),Body weight QTL (5717),Body weight Q…
CNVR_481	12	58763715	58787247	23533	DUC	Mixed	TEKT3	Adipocyte diameter QTL (12844),Arachidic acid content QTL (156897),Arachidonic acid content QTL (156899),Average backfat thickness QTL (5990),Base excess QTL (6341),Body weight QTL (29707),Body weight QTL (5717),Body weight QTL (5949),Capric acid content QTL (156888),Capric acid content QTL (156889),Carcass weight (hot) QTL (29709),Conductivity 24 hours postmortem (loin) QTL (12115),Creatinine le…
CNVR_482	12	59868397	60021902	153506	DUC	Mixed	ALDH3A1,ALDH3A2,LOC100525483,LOC102157639,LOC110256117,ULK2	Adipocyte diameter QTL (12844),Arachidic acid content QTL (156897),Arachidonic acid content QTL (156899),Base excess QTL (6341),Body weight QTL (29707),Capric acid content QTL (156888),Capric acid content QTL (156889),Carcass weight (hot) QTL (29709),Creatinine level QTL (15075),Drip loss QTL (38062),Fat androstenone level QTL (194719),Ham weight QTL (1126),Ham weight QTL (393),Heart weight QTL (…
CNVR_483	12	60152741	60317715	164975	DUC,WRH	Mixed	B9D1,EPN2,FAM83G,GRAP,LOC110256121,SLC5A10	Adipocyte diameter QTL (12844),Arachidic acid content QTL (156897),Arachidonic acid content QTL (156899),Base excess QTL (6341),Body weight QTL (29707),Capric acid content QTL (156888),Capric acid content QTL (156889),Carcass weight (hot) QTL (29709),Creatinine level QTL (15075),Drip loss QTL (38062),Ham weight QTL (1126),Ham weight QTL (393),Heart weight QTL (1125),Linoleic acid content QTL (156…
CNVR_484	12	60317715	60382490	64776	DUC	Mixed	FAM83G,PRPSAP2,SLC5A10	Adipocyte diameter QTL (12844),Arachidic acid content QTL (156897),Arachidonic acid content QTL (156899),Base excess QTL (6341),Body weight QTL (29707),Capric acid content QTL (156888),Capric acid content QTL (156889),Carcass weight (hot) QTL (29709),Creatinine level QTL (15075),Drip loss QTL (38062),Ham weight QTL (1126),Ham weight QTL (393),Heart weight QTL (1125),Linoleic acid content QTL (156…
CNVR_485	12	60423264	60999657	576394	WRH	Mixed	ALKBH5,ATPAF2,DRC3,DRG2,FLII,GID4,LLGL1,MED9,MIEF2,MYO15A,NT5M,PEMT,RAI1,RASD1,SHMT1,SMCR8,SREBF1,TOM1L2,TOP3A	Adipocyte diameter QTL (12844),Arachidic acid content QTL (156897),Arachidonic acid content QTL (156899),Base excess QTL (6341),Body weight QTL (29707),Capric acid content QTL (156888),Capric acid content QTL (156889),Carcass weight (hot) QTL (29709),Creatinine level QTL (15075),Drip loss QTL (38062),Ham weight QTL (1126),Ham weight QTL (393),Heart weight QTL (1125),Linoleic acid content QTL (156…
CNVR_486	13	536957	677353	140397	DUC	Mixed	CPNE4	Abdominal circumference QTL (147192),Actinobacillus pleuropneumoniae susceptibility QTL (37578),Average backfat thickness QTL (652),Average daily gain QTL (244),Backfat at tenth rib QTL (25),Corpus luteum number QTL (493),Ear weight QTL (8874),Interleukin-10 level QTL (23461),Lean meat percentage QTL (3076),Myofibril fragmentation index QTL (3001),PH for Longissmus dorsi QTL (3002),Salmonella cou…
CNVR_487	13	7206950	7257091	50142	DUC	Mixed	LOC100627129	Actinobacillus pleuropneumoniae susceptibility QTL (37578),Average backfat thickness QTL (5718),Average backfat thickness QTL (652),Average daily gain QTL (244),Average daily gain QTL (5721),Backfat at tenth rib QTL (25),Backfat at tenth rib QTL (5719),Body temperature QTL (7514),Corpus luteum number QTL (493),Ear weight QTL (8874),LDL cholesterol QTL (17725),Lean meat percentage QTL (3076),Meat …
CNVR_488	13	8966952	9242873	275922	DUC	Mixed	ZNF385D	Actinobacillus pleuropneumoniae susceptibility QTL (37578),Average backfat thickness QTL (5718),Average backfat thickness QTL (652),Average daily gain QTL (244),Average daily gain QTL (5721),Backfat at tenth rib QTL (25),Backfat at tenth rib QTL (5719),Body temperature QTL (7514),Corpus luteum number QTL (493),Ear weight QTL (8874),LDL cholesterol QTL (17725),Lean meat percentage QTL (3076),Lepto…
CNVR_489	13	13819224	13855477	36254	DUC	Gain	NEK10	Actinobacillus pleuropneumoniae susceptibility QTL (37578),Average backfat thickness QTL (5718),Average backfat thickness QTL (652),Average daily gain QTL (244),Average daily gain QTL (5721),Backfat at tenth rib QTL (5719),Body temperature QTL (7514),Corpus luteum number QTL (493),Ear weight QTL (8874),LDL cholesterol QTL (17725),Lean meat percentage QTL (3076),Loin muscle area QTL (5499),Meat co…
CNVR_490	13	13931334	14023480	92147	DUC,WRH	Mixed	NEK10,SLC4A7	Actinobacillus pleuropneumoniae susceptibility QTL (37578),Average backfat thickness QTL (5718),Average backfat thickness QTL (652),Average backfat thickness QTL (70),Average daily gain QTL (244),Average daily gain QTL (5721),Backfat at tenth rib QTL (5719),Body temperature QTL (7514),Corpus luteum number QTL (493),Ear weight QTL (8874),LDL cholesterol QTL (17725),Lean meat percentage QTL (3076),…
CNVR_491	13	21073217	21124020	50804	DUC	Mixed	ARPP21	Actinobacillus pleuropneumoniae susceptibility QTL (37578),Average backfat thickness QTL (5718),Average backfat thickness QTL (652),Average daily gain QTL (244),Average daily gain QTL (5721),Backfat at tenth rib QTL (5719),Body temperature QTL (7514),Corpus luteum number QTL (493),Ear weight QTL (8874),LDL cholesterol QTL (17725),Lactate dehydrogenase level QTL (15118),Lean meat percentage QTL (3…
CNVR_492	13	40459109	40463926	4818	DUC	Gain	.	Actinobacillus pleuropneumoniae susceptibility QTL (37578),Age at puberty QTL (8824),Arachidic acid content QTL (156954),Average backfat thickness QTL (5718),Average backfat thickness QTL (652),Average daily gain QTL (244),Average daily gain QTL (5721),Backfat at tenth rib QTL (5719),Body temperature QTL (7514),Body weight (weaning) QTL (21843),Corpus luteum number QTL (493),Corpus luteum number …
CNVR_493	13	40463926	40514371	50446	DUC,WRH	Gain	C13H3orf67	Actinobacillus pleuropneumoniae susceptibility QTL (37578),Age at puberty QTL (8824),Arachidic acid content QTL (156954),Average backfat thickness QTL (5718),Average backfat thickness QTL (652),Average daily gain QTL (244),Average daily gain QTL (5721),Backfat at tenth rib QTL (5719),Body temperature QTL (7514),Body weight (weaning) QTL (21843),Corpus luteum number QTL (493),Corpus luteum number …
CNVR_494	13	40514371	40654412	140042	DUC	Gain	C13H3orf67	Actinobacillus pleuropneumoniae susceptibility QTL (37578),Age at puberty QTL (8824),Arachidic acid content QTL (156954),Average backfat thickness QTL (5718),Average backfat thickness QTL (652),Average daily gain QTL (244),Average daily gain QTL (5721),Backfat at tenth rib QTL (5719),Body temperature QTL (7514),Body weight (weaning) QTL (21843),Corpus luteum number QTL (493),Corpus luteum number …
CNVR_495	13	40722671	40812256	89586	DUC	Mixed	C13H3orf67	Actinobacillus pleuropneumoniae susceptibility QTL (37578),Age at puberty QTL (8824),Arachidic acid content QTL (156954),Average backfat thickness QTL (5718),Average backfat thickness QTL (652),Average daily gain QTL (244),Average daily gain QTL (5721),Backfat at tenth rib QTL (5719),Body temperature QTL (7514),Body weight (weaning) QTL (21843),Corpus luteum number QTL (493),Corpus luteum number …
CNVR_496	13	44697751	44762255	64505	DUC	Mixed	.	Actinobacillus pleuropneumoniae susceptibility QTL (37578),Age at puberty QTL (8824),Arachidic acid content QTL (156954),Average backfat thickness QTL (5718),Average backfat thickness QTL (652),Average daily gain QTL (244),Average daily gain QTL (328),Average daily gain QTL (336),Average daily gain QTL (347),Average daily gain QTL (5721),Backfat at last rib QTL (16840),Backfat at tenth rib QTL (5…
CNVR_497	13	63579366	63680518	101153	DUC	Mixed	GRM7	Actinobacillus pleuropneumoniae susceptibility QTL (37578),Age at puberty QTL (8824),Arachidic acid content QTL (156954),Average daily gain QTL (244),Average daily gain QTL (328),Average daily gain QTL (336),Average daily gain QTL (347),Backfat at last rib QTL (16840),Backfat weight QTL (1132),Basophil number QTL (5491),Body weight (weaning) QTL (21843),CD4-negative, CD8-negative leukocyte percen…
CNVR_498	13	73639021	73698496	59476	WRH	Loss	DNAJC13	Actinobacillus pleuropneumoniae susceptibility QTL (37578),Age at puberty QTL (8824),Arachidic acid content QTL (156954),Average daily gain QTL (244),Average daily gain QTL (328),Average daily gain QTL (336),Average daily gain QTL (347),Backfat at last rib QTL (16840),Backfat weight QTL (1132),Basophil number QTL (5491),CD4-negative, CD8-negative leukocyte percentage QTL (17851),CD4-negative, CD8…
CNVR_499	13	94311761	94406785	95025	DUC,KNP	Mixed	DHX36,GPR149	Actinobacillus pleuropneumoniae susceptibility QTL (37578),Arachidic acid content QTL (156954),Average daily gain QTL (244),Backfat at last rib QTL (17784),Backfat at last rib QTL (3672),Basophil number QTL (5491),Capric acid content QTL (156951),Carcass length QTL (3690),Carcass length QTL (4164),Conductivity 45 minutes post-mortem QTL (4192),Corpus luteum number QTL (24285),Dressing percentage …
CNVR_500	13	95759261	96214733	455473	WRH	Mixed	GMPS,KCNAB1	Actinobacillus pleuropneumoniae susceptibility QTL (37578),Arachidic acid content QTL (156954),Average daily gain QTL (244),Backfat at last rib QTL (17784),Backfat at last rib QTL (3672),Backfat between 3rd and 4th last ribs QTL (31292),Basophil number QTL (5491),Capric acid content QTL (156951),Carcass length QTL (3690),Carcass length QTL (4164),Conductivity 45 minutes post-mortem QTL (4192),Cor…
CNVR_501	13	113300043	113497247	197205	WRH	Loss	NAALADL2	Actinobacillus pleuropneumoniae susceptibility QTL (37578),Adipocyte diameter QTL (12814),Adipocyte diameter QTL (12845),Age at puberty QTL (22103),Arachidic acid content QTL (156954),Arachidonic acid to dihomo-gamma-linolenic acid ratio QTL (101773),Average daily gain QTL (244),Backfat at last rib QTL (1135),Backfat at last rib QTL (17784),Backfat at last rib QTL (3672),Body weight QTL (1130),Bo…
CNVR_502	13	114107018	114155891	48874	DUC	Mixed	NAALADL2	Actinobacillus pleuropneumoniae susceptibility QTL (37578),Adipocyte diameter QTL (12814),Adipocyte diameter QTL (12845),Arachidic acid content QTL (156954),Average daily gain QTL (244),Backfat at last rib QTL (1135),Backfat at last rib QTL (17784),Backfat at last rib QTL (3672),Body weight QTL (1130),Body weight QTL (1136),Capric acid content QTL (156951),Carcass length QTL (3690),Carcass length…
CNVR_503	13	115485851	115503460	17610	DUC	Mixed	TBL1XR1	Actinobacillus pleuropneumoniae susceptibility QTL (37578),Adipocyte diameter QTL (12814),Adipocyte diameter QTL (12845),Age at puberty QTL (22106),Arachidic acid content QTL (156954),Average daily gain QTL (244),Backfat at last rib QTL (1135),Backfat at last rib QTL (17784),Backfat at last rib QTL (3672),Body weight QTL (1130),Body weight QTL (1136),Capric acid content QTL (156951),Carcass lengt…
CNVR_504	13	137120772	137209916	89145	DUC	Gain	ADCY5,SEC22A	Actinobacillus pleuropneumoniae susceptibility QTL (37578),Adipocyte diameter QTL (12814),Adipocyte diameter QTL (12845),Arachidic acid content QTL (156954),Average daily gain QTL (244),Average daily gain QTL (5950),Backfat at last rib QTL (1135),Backfat at last rib QTL (21404),Body weight QTL (1130),Body weight QTL (1136),Capric acid content QTL (156951),Cholesterol level QTL (15077),Corpus lute…
CNVR_505	13	144300350	144346821	46472	DUC	Mixed	LSAMP	Actinobacillus pleuropneumoniae susceptibility QTL (37578),Adipocyte diameter QTL (12814),Adipocyte diameter QTL (12845),Arachidic acid content QTL (156954),Average daily gain QTL (244),Average daily gain QTL (5950),Backfat at last rib QTL (1135),Backfat at last rib QTL (21404),Body weight QTL (1130),Body weight QTL (1136),Capric acid content QTL (156951),Cholesterol level QTL (15077),Corpus lute…
CNVR_506	13	148928467	149139352	210886	DUC,WRH	Loss	.	Actinobacillus pleuropneumoniae susceptibility QTL (37578),Adipocyte diameter QTL (12814),Adipocyte diameter QTL (12845),Arachidic acid content QTL (156954),Average daily gain QTL (244),Average daily gain QTL (5950),Backfat at last rib QTL (1135),Backfat at last rib QTL (21404),Body weight QTL (1130),Body weight QTL (1136),Capric acid content QTL (156951),Cholesterol level QTL (15077),Corpus lute…
CNVR_507	13	148928467	149139352	210886	F2	Loss	.	Actinobacillus pleuropneumoniae susceptibility QTL (37578),Adipocyte diameter QTL (12814),Adipocyte diameter QTL (12845),Arachidic acid content QTL (156954),Average daily gain QTL (244),Average daily gain QTL (5950),Backfat at last rib QTL (1135),Backfat at last rib QTL (21404),Body weight QTL (1130),Body weight QTL (1136),Capric acid content QTL (156951),Cholesterol level QTL (15077),Corpus lute…
CNVR_508	13	158002953	158289535	286583	DUC,KNP,WRH	Mixed	ABI3BP	Actinobacillus pleuropneumoniae susceptibility QTL (37578),Arachidic acid content QTL (156954),Average daily gain QTL (244),Average daily gain QTL (258104),Average daily gain QTL (5950),Body weight QTL (1136),Body weight QTL (1139),Body weight QTL (242),Calcium level QTL (6377),Cholesterol level QTL (15077),Corpus luteum number QTL (24285),Cortisol level QTL (21329),Feed conversion ratio QTL (288…
CNVR_509	13	160745027	161540686	795660	DUC	Gain	LOC100153406,LOC100156225,LOC100157439,LOC100513311,LOC100513883,LOC100514986,LOC100621552,LOC100621657,LOC100621756,LOC100621857,LOC100621954,LOC100622127,LOC100623013,LOC100623704,LOC106505477,LOC110256237,LOC110256238,LOC110256239,LOC110256347,LOC110256348,LOC110256349,LOC110256446	Actinobacillus pleuropneumoniae susceptibility QTL (37578),Arachidic acid content QTL (156954),Average daily gain QTL (244),Average daily gain QTL (5950),Backfat at tenth rib QTL (258458),Body weight QTL (1136),Body weight QTL (1139),Calcium level QTL (6377),Cholesterol level QTL (15077),Corpus luteum number QTL (24285),Cortisol level QTL (21329),Feed conversion ratio QTL (2884),Interleukin-12 le…
CNVR_510	13	167388231	167530491	142261	DUC	Gain	LOC100738961	Actinobacillus pleuropneumoniae susceptibility QTL (37578),Arachidic acid content QTL (156954),Average daily gain QTL (244),Average daily gain QTL (5950),Body weight QTL (1136),Body weight QTL (1139),Calcium level QTL (6377),Cholesterol level QTL (15077),Corpus luteum number QTL (24285),Cortisol level QTL (21329),Feed conversion ratio QTL (2884),Interleukin-12 level QTL (238123),Maternal infantic…
CNVR_511	13	169718678	169785768	67091	DUC,KNP,WRH	Mixed	CADM2	Actinobacillus pleuropneumoniae susceptibility QTL (37578),Arachidic acid content QTL (156954),Average daily gain QTL (244),Average daily gain QTL (5950),Body weight QTL (1136),Body weight QTL (1139),Calcium level QTL (6377),Cholesterol level QTL (15077),Corpus luteum number QTL (24285),Cortisol level QTL (21329),Feed conversion ratio QTL (2884),Maternal infanticide QTL (30948),Mean corpuscular h…
CNVR_512	13	169785768	169821142	35375	DUC	Mixed	CADM2	Actinobacillus pleuropneumoniae susceptibility QTL (37578),Arachidic acid content QTL (156954),Average daily gain QTL (244),Body weight QTL (1136),Body weight QTL (1139),Calcium level QTL (6377),Cholesterol level QTL (15077),Corpus luteum number QTL (24285),Cortisol level QTL (21329),Feed conversion ratio QTL (2884),Maternal infanticide QTL (30948),Mean corpuscular hemoglobin content QTL (15063),…
CNVR_513	13	171602187	171655758	53572	DUC	Mixed	.	Actinobacillus pleuropneumoniae susceptibility QTL (37578),Arachidic acid content QTL (156954),Average daily gain QTL (244),Body weight QTL (1136),Body weight QTL (1139),Calcium level QTL (6377),Cholesterol level QTL (15077),Corpus luteum number QTL (24285),Cortisol level QTL (21329),Feed conversion ratio QTL (2884),Maternal infanticide QTL (30950),Mean corpuscular hemoglobin content QTL (15063),…
CNVR_514	13	177386304	177464038	77735	DUC	Mixed	ROBO2	Actinobacillus pleuropneumoniae susceptibility QTL (37578),Arachidic acid content QTL (156954),Average daily gain QTL (244),Body weight QTL (1136),Body weight QTL (1139),Calcium level QTL (6377),Cholesterol level QTL (15077),Corpus luteum number QTL (24285),Cortisol level QTL (21329),Intramuscular fat content QTL (220123),Mean corpuscular hemoglobin content QTL (15063),Mean corpuscular volume QTL…
CNVR_515	13	177575147	177618944	43798	WRH	Gain	ROBO2	Actinobacillus pleuropneumoniae susceptibility QTL (37578),Arachidic acid content QTL (156954),Average daily gain QTL (244),Body weight QTL (1136),Body weight QTL (1139),Calcium level QTL (6377),Cholesterol level QTL (15077),Corpus luteum number QTL (24285),Cortisol level QTL (21329),Linolenic acid content QTL (131474),Mean corpuscular hemoglobin content QTL (15063),Mean corpuscular volume QTL (1…
CNVR_516	13	178379207	178404475	25269	WRH	Mixed	ROBO2	Actinobacillus pleuropneumoniae susceptibility QTL (37578),Arachidic acid content QTL (156954),Average daily gain QTL (244),Birth weight variability QTL (95433),Body weight QTL (1136),Body weight QTL (1139),Calcium level QTL (6377),Cholesterol level QTL (15077),Corpus luteum number QTL (24285),Cortisol level QTL (21329),Mean corpuscular hemoglobin content QTL (15063),Mean corpuscular volume QTL (…
CNVR_517	13	178523169	178616546	93378	DUC,WRH	Mixed	ROBO2	Actinobacillus pleuropneumoniae susceptibility QTL (37578),Arachidic acid content QTL (156954),Average daily gain QTL (244),Body weight QTL (1136),Body weight QTL (1139),Calcium level QTL (6377),Cholesterol level QTL (15077),Corpus luteum number QTL (24285),Cortisol level QTL (21329),Intramuscular fat content QTL (223646),Marbling QTL (223647),Mean corpuscular hemoglobin content QTL (15063),Mean …
CNVR_518	13	179159711	179480219	320509	DUC	Loss	HSPA13,LIPI,LOC100152428,RBM11,SAMSN1	Actinobacillus pleuropneumoniae susceptibility QTL (37578),Arachidic acid content QTL (156954),Average daily gain QTL (244),Body weight QTL (1136),Body weight QTL (1139),Calcium level QTL (6377),Cholesterol level QTL (15077),Corpus luteum number QTL (24285),Cortisol level QTL (21329),Maternal infanticide QTL (30953),Mean corpuscular hemoglobin content QTL (15063),Mean corpuscular volume QTL (1506…
CNVR_519	13	184225516	184636222	410707	DUC	Mixed	.	Actinobacillus pleuropneumoniae susceptibility QTL (37578),Average daily gain QTL (244),Body weight QTL (1139),Cortisol level QTL (21329),Litter size QTL (24237),Melanoma susceptibility QTL (7581),Muscle moisture percentage QTL (710),Spinal curvature QTL (64769)
CNVR_520	13	185104190	185131500	27311	WRH	Mixed	.	Actinobacillus pleuropneumoniae susceptibility QTL (37578),Average daily gain QTL (244),Body weight QTL (1139),Cortisol level QTL (21329),Melanoma susceptibility QTL (7581),Muscle moisture percentage QTL (710)
CNVR_521	13	185131500	185268121	136622	DUC,KNP,WRH	Mixed	NCAM2	Actinobacillus pleuropneumoniae susceptibility QTL (37578),Average daily gain QTL (244),Body weight QTL (1139),Cortisol level QTL (21329),Melanoma susceptibility QTL (7581),Muscle moisture percentage QTL (710)
CNVR_522	13	187610584	187614604	4021	WRH	Mixed	.	Actinobacillus pleuropneumoniae susceptibility QTL (37578),Average backfat thickness QTL (2923),Average daily gain QTL (244),Average daily gain QTL (2901),Body weight QTL (1139),Cortisol level QTL (21329),Melanoma susceptibility QTL (7581),Muscle moisture percentage QTL (710)
CNVR_523	13	190339174	190585987	246814	DUC	Mixed	ADAMTS5	Actinobacillus pleuropneumoniae susceptibility QTL (37578),Average backfat thickness QTL (2923),Average daily gain QTL (244),Average daily gain QTL (2901),Body weight QTL (1139),Cortisol level QTL (21329),Intramuscular fat content QTL (153570),Melanoma susceptibility QTL (7581)
CNVR_524	13	203329171	203372139	42969	DUC,KNP,WRH	Mixed	IGSF5	Body weight QTL (1139),Melanoma susceptibility QTL (7581)
CNVR_525	13	203329171	203372139	42969	F2	Loss	IGSF5	Body weight QTL (1139),Melanoma susceptibility QTL (7581)
CNVR_526	13	204766289	204845516	79228	DUC	Loss	FAM3B,MX1,MX2	Average backfat thickness QTL (153529),Average backfat thickness QTL (153651),Backfat between 3rd and 4th last ribs QTL (31223),Body weight QTL (1139),LDL cholesterol QTL (55992),LDL cholesterol QTL (56002),Melanoma susceptibility QTL (7581)
CNVR_527	13	205336372	205415686	79315	DUC	Loss	ZBTB21	Body weight QTL (1139),Melanoma susceptibility QTL (7581)
CNVR_528	13	205987622	206900945	913324	DUC	Loss	AGPAT3,CBS,CRYAA,CSTB,HSF2BP,LOC110256373,NDUFV3,PDE9A,PDXK,PKNOX1,RRP1,RRP1B,SIK1,U2AF1,WDR4	Body weight QTL (1139),Melanoma susceptibility QTL (7581)
CNVR_529	13	207265708	207467372	201665	DUC	Loss	LOC100622426,LOC100622533,LOC100622629,LOC100622826,LOC100623198,LOC100623294,LOC100623393,LOC100623490,LOC100623597,LOC102160031,LOC106508042,LOC106508044,LOC110256557,LRRC3,TSPEAR,UBE2G2	Average daily gain QTL (170906),Body weight QTL (1139),Days to 100 kg QTL (170918),Melanoma susceptibility QTL (7581)
CNVR_530	13	207467372	207771882	304511	DUC,WRH	Loss	ADARB1,FAM207A,ITGB2,LOC110256558,PTTG1IP,SUMO3,UBE2G2	Body weight QTL (1139),Melanoma susceptibility QTL (7581)
CNVR_531	14	434651	525441	90791	WRH	Mixed	.
CNVR_532	14	2129002	2370054	241053	WRH	Mixed	SYK	Front feet conformation QTL (16505)
CNVR_533	14	8587185	8704937	117753	DUC,KNP,WRH	Mixed	.
CNVR_534	14	17196356	17241437	45082	DUC	Gain	GALNTL6	Abdominal fat weight QTL (21266),Anal atresia QTL (7256),Arachidonic acid content QTL (156959),Average backfat thickness QTL (354),Backfat at last rib QTL (16841),Body weight QTL (5233),C3c concentration QTL (9630),CD4-negative, CD8-positive leukocyte percentage QTL (17854),Daily feed intake QTL (5722),Front feet conformation QTL (8924),Haptoglobin concentration QTL (9653),Hind feet conformation …
CNVR_535	14	23155896	23440812	284917	DUC	Loss	DDX51,EP400,GALNT9,NOC4L,PUS1,ULK1	Abdominal fat weight QTL (21266),Arachidonic acid content QTL (156959),Average backfat thickness QTL (354),Backfat at last rib QTL (16841),Body weight QTL (5233),C3c concentration QTL (9630),Daily feed intake QTL (5722),Front feet conformation QTL (8924),Haptoglobin concentration QTL (9653),Hind feet conformation QTL (8926),Intestinal fat weight QTL (21268),Leaf fat weight QTL (21267),Linoleic ac…
CNVR_536	14	23611137	23614640	3504	DUC	Mixed	.	Abdominal fat weight QTL (21266),Arachidonic acid content QTL (156959),Average backfat thickness QTL (354),Backfat at last rib QTL (16841),Body weight QTL (5233),C3c concentration QTL (9630),Daily feed intake QTL (5722),Front feet conformation QTL (8924),Haptoglobin concentration QTL (9653),Hind feet conformation QTL (8926),Intestinal fat weight QTL (21268),Leaf fat weight QTL (21267),Linoleic ac…
CNVR_537	14	24912403	25013151	100749	DUC	Mixed	FZD10	Abdominal fat weight QTL (21266),Adipocyte diameter QTL (18032),Arachidonic acid content QTL (156959),Average backfat thickness QTL (354),Backfat at last rib QTL (16841),Body weight QTL (5233),C3c concentration QTL (9630),Calcium level QTL (15079),Capric acid content QTL (156957),Creatinine level QTL (6362),Creatinine level QTL (6364),Daily feed intake QTL (5722),Front feet conformation QTL (8924…
CNVR_538	14	27829711	27878097	48387	DUC	Loss	.	Abdominal fat weight QTL (21266),Adipocyte diameter QTL (18032),Arachidonic acid content QTL (156959),Average backfat thickness QTL (354),Average instron (star probe) force QTL (3814),Backfat at last rib QTL (16841),Body weight QTL (5233),C3c concentration QTL (9630),Calcium level QTL (15079),Capric acid content QTL (156957),Creatinine level QTL (6362),Creatinine level QTL (6364),Daily feed intak…
CNVR_539	14	44417104	44506467	89364	WRH	Mixed	.	Abdominal fat weight QTL (21266),Arachidonic acid content QTL (156959),Average backfat thickness QTL (354),Average backfat thickness QTL (37),Average instron (star probe) force QTL (3814),Backfat at last lumbar QTL (33),Body weight QTL (5233),Body weight QTL (8810),C3c concentration QTL (9630),Calcium level QTL (15079),Capric acid content QTL (156957),Carcass weight (hot) QTL (16873),Cholesterol …
CNVR_540	14	49120251	49399508	279258	DUC	Mixed	BCR,GNAZ,LOC102159834,RAB36,RSPH14,SPECC1L	Abdominal fat weight QTL (21266),Arachidonic acid content QTL (156959),Average backfat thickness QTL (37),Average instron (star probe) force QTL (3814),Backfat at last lumbar QTL (33),Body weight QTL (1170),Body weight QTL (5233),Body weight QTL (8810),C3c concentration QTL (9630),Calcium level QTL (15079),Capric acid content QTL (156957),Carcass weight (hot) QTL (16873),Creatinine level QTL (636…
CNVR_541	14	49399508	49497102	97595	DUC,WRH	Mixed	ADORA2A,SPECC1L	Abdominal fat weight QTL (21266),Arachidonic acid content QTL (156959),Average backfat thickness QTL (37),Average instron (star probe) force QTL (3814),Backfat at last lumbar QTL (33),Body weight QTL (1170),Body weight QTL (5233),Body weight QTL (8810),C3c concentration QTL (9630),Calcium level QTL (15079),Capric acid content QTL (156957),Carcass weight (hot) QTL (16873),Creatinine level QTL (636…
CNVR_542	14	49497102	49579997	82896	WRH	Loss	GUCD1,UPB1	Abdominal fat weight QTL (21266),Arachidonic acid content QTL (156959),Average backfat thickness QTL (37),Average instron (star probe) force QTL (3814),Backfat at last lumbar QTL (33),Body weight QTL (1170),Body weight QTL (5233),Body weight QTL (8810),C3c concentration QTL (9630),Calcium level QTL (15079),Capric acid content QTL (156957),Carcass weight (hot) QTL (16873),Creatinine level QTL (636…
CNVR_543	14	49579997	49830854	250858	DUC,WRH	Mixed	CABIN1,DDT,GGT1,GGT5,GUCD1,LOC100151901,LOC100153094,LRRC75B,SNRPD3,SUSD2	Abdominal fat weight QTL (21266),Age at puberty QTL (22111),Arachidonic acid content QTL (156959),Average backfat thickness QTL (37),Average instron (star probe) force QTL (3814),Backfat at last lumbar QTL (33),Body weight QTL (1170),Body weight QTL (5233),Body weight QTL (8810),C3c concentration QTL (9630),Calcium level QTL (15079),Capric acid content QTL (156957),Carcass weight (hot) QTL (16873…
CNVR_544	14	49830854	49928066	97213	DUC	Mixed	C14H22orf15,CHCHD10,DERL3,MIF,MMP11,SLC2A11,SMARCB1,VPREB3	Abdominal fat weight QTL (21266),Arachidonic acid content QTL (156959),Average backfat thickness QTL (37),Average instron (star probe) force QTL (3814),Backfat at last lumbar QTL (33),Body weight QTL (1170),Body weight QTL (5233),Body weight QTL (8810),C3c concentration QTL (9630),Calcium level QTL (15079),Capric acid content QTL (156957),Carcass weight (hot) QTL (16873),Creatinine level QTL (636…
CNVR_545	14	51113679	51174528	60850	WRH	Loss	CDC45,CLDN5,UFD1	Abdominal fat weight QTL (21266),Arachidonic acid content QTL (156959),Average backfat thickness QTL (37),Average instron (star probe) force QTL (3814),Backfat at last lumbar QTL (33),Body weight QTL (1170),Body weight QTL (5233),Body weight QTL (8810),C3c concentration QTL (9630),Calcium level QTL (15079),Capric acid content QTL (156957),Carcass weight (hot) QTL (16873),Creatinine level QTL (636…
CNVR_546	14	51183662	51670987	487326	DUC	Mixed	ARVCF,CCDC188,COMT,DGCR6L,DGCR8,GNB1L,GP1BB,LOC110256626,RANBP1,RTL10,RTN4R,SEPT5,TANGO2,TBX1,TRMT2A,TXNRD2,ZDHHC8	Abdominal fat weight QTL (21266),Arachidonic acid content QTL (156959),Average backfat thickness QTL (37),Average instron (star probe) force QTL (3814),Backfat at last lumbar QTL (33),Body weight QTL (1170),Body weight QTL (5233),Body weight QTL (8810),C3c concentration QTL (9630),Calcium level QTL (15079),Capric acid content QTL (156957),Carcass weight (hot) QTL (16873),Creatinine level QTL (636…
CNVR_547	14	52457870	52525157	67288	DUC	Mixed	.	Abdominal fat weight QTL (21266),Arachidonic acid content QTL (156959),Average backfat thickness QTL (37),Average instron (star probe) force QTL (3814),Backfat at last lumbar QTL (33),Body weight QTL (1170),Body weight QTL (5233),Body weight QTL (8810),C3c concentration QTL (9630),Calcium level QTL (15079),Capric acid content QTL (156957),Carcass weight (hot) QTL (16873),Creatinine level QTL (636…
CNVR_548	14	52800535	52968032	167498	WRH	Mixed	.	Abdominal fat weight QTL (21266),Arachidonic acid content QTL (156959),Average instron (star probe) force QTL (3814),Backfat at last lumbar QTL (33),Body weight QTL (1170),Body weight QTL (5233),Body weight QTL (8810),C3c concentration QTL (9630),Calcium level QTL (15079),Capric acid content QTL (156957),Carcass weight (hot) QTL (16873),Creatinine level QTL (6362),Creatinine level QTL (6364),Dail…
CNVR_549	14	57936163	58008984	72822	WRH	Mixed	MAP10	Abdominal fat weight QTL (21266),Arachidonic acid content QTL (156959),Average instron (star probe) force QTL (3814),Body length QTL (16963),Body weight QTL (5233),Body weight QTL (8810),C3c concentration QTL (9630),Calcium level QTL (15079),Capric acid content QTL (156957),Carcass weight (hot) QTL (16873),Creatinine level QTL (6362),Creatinine level QTL (6364),Daily feed intake QTL (5722),Diamet…
CNVR_550	14	58872212	59497467	625256	WRH	Mixed	ARV1,C14H1orf131,DISC1,EGLN1,EXOC8,FAM89A,GNPAT,SPRTN,TRIM67,TSNAX,TTC13	Abdominal fat weight QTL (21266),Adipocyte diameter QTL (12850),Adipocyte diameter QTL (12851),Adipocyte diameter QTL (12852),Arachidonic acid content QTL (156959),Average backfat thickness QTL (1161),Average daily gain QTL (337),Average instron (star probe) force QTL (3814),Backfat at last rib QTL (1163),Backfat at last rib QTL (1169),Body weight QTL (1159),Body weight QTL (5233),Body weight QTL…
CNVR_551	14	59712299	59716279	3981	WRH	Mixed	.	Abdominal fat weight QTL (21266),Adipocyte diameter QTL (12850),Adipocyte diameter QTL (12851),Adipocyte diameter QTL (12852),Arachidonic acid content QTL (156959),Average backfat thickness QTL (1161),Average daily gain QTL (337),Average instron (star probe) force QTL (3814),Backfat at last rib QTL (1163),Backfat at last rib QTL (1169),Body weight QTL (1159),Body weight QTL (5233),Body weight QTL…
CNVR_552	14	62600000	62682801	82802	DUC	Gain	FAM13C,PHYHIPL	Abdominal fat weight QTL (21266),Adipocyte diameter QTL (12850),Adipocyte diameter QTL (12851),Adipocyte diameter QTL (12852),Arachidonic acid content QTL (156959),Average backfat thickness QTL (1161),Average daily gain QTL (337),Average instron (star probe) force QTL (3814),Backfat at last rib QTL (1163),Backfat at last rib QTL (1169),Body weight QTL (1159),Body weight QTL (5233),Body weight QTL…
CNVR_553	14	62924711	62979347	54637	DUC	Mixed	.	Abdominal fat weight QTL (21266),Adipocyte diameter QTL (12850),Adipocyte diameter QTL (12851),Adipocyte diameter QTL (12852),Arachidonic acid content QTL (156959),Average backfat thickness QTL (1161),Average daily gain QTL (337),Average instron (star probe) force QTL (3814),Backfat at last rib QTL (1163),Backfat at last rib QTL (1169),Body weight QTL (1159),Body weight QTL (5233),Body weight QTL…
CNVR_554	14	69076616	69576192	499577	DUC	Mixed	CTNNA3	Abdominal fat weight QTL (21266),Adipocyte diameter QTL (12850),Adipocyte diameter QTL (12851),Adipocyte diameter QTL (12852),Arachidonic acid content QTL (156959),Aspartate aminotransferase activity QTL (10223),Aspartate aminotransferase activity QTL (10224),Aspartate aminotransferase activity QTL (10225),Aspartate aminotransferase activity QTL (10226),Aspartate aminotransferase activity QTL (10…
CNVR_555	14	70216594	70524003	307410	WRH	Mixed	CTNNA3,LRRTM3	Abdominal fat weight QTL (21266),Adipocyte diameter QTL (12850),Adipocyte diameter QTL (12851),Adipocyte diameter QTL (12852),Arachidonic acid content QTL (156959),Aspartate aminotransferase activity QTL (10223),Aspartate aminotransferase activity QTL (10224),Aspartate aminotransferase activity QTL (10225),Aspartate aminotransferase activity QTL (10226),Aspartate aminotransferase activity QTL (10…
CNVR_556	14	70524003	70694350	170348	DUC,WRH	Mixed	CTNNA3	Abdominal fat weight QTL (21266),Adipocyte diameter QTL (12850),Adipocyte diameter QTL (12851),Adipocyte diameter QTL (12852),Arachidonic acid content QTL (156959),Aspartate aminotransferase activity QTL (10223),Aspartate aminotransferase activity QTL (10224),Aspartate aminotransferase activity QTL (10225),Aspartate aminotransferase activity QTL (10226),Aspartate aminotransferase activity QTL (10…
CNVR_557	14	70694350	70750857	56508	DUC	Mixed	CTNNA3	Abdominal fat weight QTL (21266),Adipocyte diameter QTL (12850),Adipocyte diameter QTL (12851),Adipocyte diameter QTL (12852),Arachidonic acid content QTL (156959),Aspartate aminotransferase activity QTL (10223),Aspartate aminotransferase activity QTL (10224),Aspartate aminotransferase activity QTL (10225),Aspartate aminotransferase activity QTL (10226),Aspartate aminotransferase activity QTL (10…
CNVR_558	14	72657517	72901799	244283	WRH	Mixed	COL13A1	Abdominal fat weight QTL (21266),Adipocyte diameter QTL (12850),Adipocyte diameter QTL (12851),Adipocyte diameter QTL (12852),Arachidonic acid content QTL (156959),Aspartate aminotransferase activity QTL (10223),Aspartate aminotransferase activity QTL (10224),Aspartate aminotransferase activity QTL (10225),Aspartate aminotransferase activity QTL (10226),Aspartate aminotransferase activity QTL (10…
CNVR_559	14	76453887	76634176	180290	DUC	Loss	CAMK2G,CHCHD1,FUT11,LOC102160869,LOC106506035,NDST2,SEC24C,SYNPO2L,ZSWIM8	Abdominal fat weight QTL (21266),Adipocyte diameter QTL (12850),Adipocyte diameter QTL (12851),Adipocyte diameter QTL (12852),Arachidonic acid content QTL (156959),Aspartate aminotransferase activity QTL (10223),Aspartate aminotransferase activity QTL (10224),Aspartate aminotransferase activity QTL (10225),Aspartate aminotransferase activity QTL (10226),Aspartate aminotransferase activity QTL (10…
CNVR_560	14	82793381	83084191	290811	WRH	Mixed	.	Abdominal fat weight QTL (21266),Adipocyte diameter QTL (12850),Adipocyte diameter QTL (12851),Adipocyte diameter QTL (12852),Arachidonic acid content QTL (156959),Aspartate aminotransferase activity QTL (10223),Aspartate aminotransferase activity QTL (10224),Aspartate aminotransferase activity QTL (10225),Aspartate aminotransferase activity QTL (10226),Aspartate aminotransferase activity QTL (10…
CNVR_561	14	84679125	84794724	115600	DUC	Mixed	.	Adipocyte diameter QTL (12850),Adipocyte diameter QTL (12851),Adipocyte diameter QTL (12852),Arachidonic acid content QTL (156959),Aspartate aminotransferase activity QTL (10223),Aspartate aminotransferase activity QTL (10224),Aspartate aminotransferase activity QTL (10225),Aspartate aminotransferase activity QTL (10226),Aspartate aminotransferase activity QTL (10227),Aspartate aminotransferase a…
CNVR_562	14	85855723	85939483	83761	DUC	Mixed	.	Arachidonic acid content QTL (156959),Aspartate aminotransferase activity QTL (10223),Aspartate aminotransferase activity QTL (10224),Aspartate aminotransferase activity QTL (10225),Aspartate aminotransferase activity QTL (10226),Aspartate aminotransferase activity QTL (10227),Aspartate aminotransferase activity QTL (10228),Aspartate aminotransferase activity QTL (10229),Aspartate aminotransferas…
CNVR_563	14	93663208	93791977	128770	WRH	Mixed	.	Arachidonic acid content QTL (156959),Aspartate aminotransferase activity QTL (10223),Aspartate aminotransferase activity QTL (10224),Aspartate aminotransferase activity QTL (10225),Aspartate aminotransferase activity QTL (10226),Aspartate aminotransferase activity QTL (10227),Aspartate aminotransferase activity QTL (10228),Aspartate aminotransferase activity QTL (10229),Aspartate aminotransferas…
CNVR_564	14	94241640	94262728	21089	DUC	Mixed	.	Arachidonic acid content QTL (156959),Aspartate aminotransferase activity QTL (10223),Aspartate aminotransferase activity QTL (10224),Aspartate aminotransferase activity QTL (10225),Aspartate aminotransferase activity QTL (10226),Aspartate aminotransferase activity QTL (10227),Aspartate aminotransferase activity QTL (10228),Aspartate aminotransferase activity QTL (10229),Aspartate aminotransferas…
CNVR_565	14	96179900	96231140	51241	WRH	Mixed	PCDH15	Arachidonic acid content QTL (156959),Aspartate aminotransferase activity QTL (10223),Aspartate aminotransferase activity QTL (10224),Aspartate aminotransferase activity QTL (10225),Aspartate aminotransferase activity QTL (10226),Aspartate aminotransferase activity QTL (10227),Aspartate aminotransferase activity QTL (10228),Aspartate aminotransferase activity QTL (10229),Aspartate aminotransferas…
CNVR_566	14	96277615	96391104	113490	DUC,KNP	Mixed	LOC110256792,PCDH15	Arachidonic acid content QTL (156959),Aspartate aminotransferase activity QTL (10223),Aspartate aminotransferase activity QTL (10224),Aspartate aminotransferase activity QTL (10225),Aspartate aminotransferase activity QTL (10226),Aspartate aminotransferase activity QTL (10227),Aspartate aminotransferase activity QTL (10228),Aspartate aminotransferase activity QTL (10229),Aspartate aminotransferas…
CNVR_567	14	96758908	96825151	66244	DUC	Mixed	.	Arachidonic acid content QTL (156959),Aspartate aminotransferase activity QTL (10223),Aspartate aminotransferase activity QTL (10224),Aspartate aminotransferase activity QTL (10225),Aspartate aminotransferase activity QTL (10226),Aspartate aminotransferase activity QTL (10227),Aspartate aminotransferase activity QTL (10228),Aspartate aminotransferase activity QTL (10229),Aspartate aminotransferas…
CNVR_568	14	96825151	96833105	7955	DUC,WRH	Mixed	.	Arachidonic acid content QTL (156959),Aspartate aminotransferase activity QTL (10223),Aspartate aminotransferase activity QTL (10224),Aspartate aminotransferase activity QTL (10225),Aspartate aminotransferase activity QTL (10226),Aspartate aminotransferase activity QTL (10227),Aspartate aminotransferase activity QTL (10228),Aspartate aminotransferase activity QTL (10229),Aspartate aminotransferas…
CNVR_569	14	96833105	96940755	107651	DUC,KNP,WRH	Mixed	LOC102157770	Arachidonic acid content QTL (156959),Aspartate aminotransferase activity QTL (10223),Aspartate aminotransferase activity QTL (10224),Aspartate aminotransferase activity QTL (10225),Aspartate aminotransferase activity QTL (10226),Aspartate aminotransferase activity QTL (10227),Aspartate aminotransferase activity QTL (10228),Aspartate aminotransferase activity QTL (10229),Aspartate aminotransferas…
CNVR_570	14	106363149	106632155	269007	DUC,WRH	Loss	CYP2C32,CYP2C49,LOC110255181	9 hr-24 hr pH decline QTL (5846),Arachidonic acid content QTL (156959),Body weight QTL (5233),Capric acid content QTL (156957),Drip loss QTL (3008),Estimated carcass lean content QTL (12081),Estimated carcass lean content QTL (12111),Fat-cuts percentage QTL (1162),Lactate level QTL (6358),Light butt ham weight QTL (3080),Loin muscle area QTL (12082),Loin muscle area QTL (12113),Loin muscle area Q…
CNVR_571	14	110536742	110597379	60638	DUC	Loss	CNNM1	Arachidonic acid content QTL (156959),Aspartate aminotransferase activity QTL (170977),Body weight QTL (5233),Capric acid content QTL (156957),Drip loss QTL (3008),Estimated carcass lean content QTL (12081),Estimated carcass lean content QTL (12111),Fat-cuts percentage QTL (1162),Lactate level QTL (6358),Light butt ham weight QTL (3080),Loin muscle area QTL (12082),Loin muscle area QTL (12113),Lo…
CNVR_572	14	112815936	112867916	51981	DUC	Loss	KCNIP2,MGEA5,NPM3	Arachidonic acid content QTL (156959),Belly weight QTL (21406),Belly weight QTL (3290),Body weight QTL (5233),Capric acid content QTL (156957),Double-bond index QTL (101779),Estimated carcass lean content QTL (12081),Estimated carcass lean content QTL (12111),Fat-cuts percentage QTL (1162),Fatty acid atherogenic index QTL (101916),Fatty acid atherogenic index QTL (101923),Fatty acid thrombogenic …
CNVR_573	14	116441243	116492539	51297	DUC	Mixed	.	Arachidonic acid content QTL (156959),Belly weight QTL (21406),Belly weight QTL (3290),Body weight QTL (5233),Capric acid content QTL (156957),Diameter of type IIa muscle fibers QTL (2827),Diameter of type IIb muscle fibers QTL (2828),Estimated carcass lean content QTL (12081),Estimated carcass lean content QTL (12111),Fat-cuts percentage QTL (1162),Lactate level QTL (6358),Loin muscle area QTL (…
CNVR_574	14	118697367	118758299	60933	WRH	Mixed	.	Arachidonic acid content QTL (156959),Belly weight QTL (21406),Belly weight QTL (3290),Body weight QTL (5233),Capric acid content QTL (156957),Diameter of type IIa muscle fibers QTL (2827),Diameter of type IIb muscle fibers QTL (2828),Estimated carcass lean content QTL (12081),Estimated carcass lean content QTL (12111),Fat-cuts percentage QTL (1162),Lactate level QTL (6358),Loin muscle area QTL (…
CNVR_575	14	125439236	125482014	42779	DUC,WRH	Mixed	ATRNL1	Arachidonic acid content QTL (156959),Belly weight QTL (21406),Belly weight QTL (3290),Body weight QTL (5233),C3c concentration QTL (9631),Capric acid content QTL (156957),Diameter of type IIa muscle fibers QTL (2827),Diameter of type IIb muscle fibers QTL (2828),Estimated carcass lean content QTL (12081),Estimated carcass lean content QTL (12111),Fat-cuts percentage QTL (1162),Lactate level QTL …
CNVR_576	14	125482014	125514580	32567	WRH	Loss	ATRNL1	Arachidonic acid content QTL (156959),Belly weight QTL (21406),Belly weight QTL (3290),Body weight QTL (5233),Capric acid content QTL (156957),Diameter of type IIa muscle fibers QTL (2827),Diameter of type IIb muscle fibers QTL (2828),Estimated carcass lean content QTL (12081),Estimated carcass lean content QTL (12111),Fat-cuts percentage QTL (1162),Lactate level QTL (6358),Loin muscle area QTL (…
CNVR_577	14	130311873	130367324	55452	KNP	Gain	PLPP4	Arachidonic acid content QTL (156959),Belly weight QTL (21406),Belly weight QTL (3290),Body weight QTL (5233),Capric acid content QTL (156957),Diameter of type IIa muscle fibers QTL (2827),Diameter of type IIb muscle fibers QTL (2828),Estimated carcass lean content QTL (12081),Estimated carcass lean content QTL (12111),Fat-cuts percentage QTL (1162),Lactate level QTL (6358),Loin muscle area QTL (…
CNVR_578	14	138542277	139248582	706306	DUC	Loss	EBF3,GLRX3,LOC100511352,LOC110256833,MGMT	Average backfat thickness QTL (211921),Belly weight QTL (21406),Belly weight QTL (3290),Body weight QTL (5233),Diameter of type IIa muscle fibers QTL (2827),Diameter of type IIb muscle fibers QTL (2828),Estimated carcass lean content QTL (12081),Estimated carcass lean content QTL (12111),Hind leg conformation QTL (16489),Intramuscular fat content QTL (176642),Loin muscle area QTL (12082),Loin mus…
CNVR_579	14	140345970	140473390	127421	DUC,WRH	Mixed	BNIP3,JAKMIP3	Belly weight QTL (21406),Belly weight QTL (3290),Body weight QTL (5233),Diameter of type IIa muscle fibers QTL (2827),Diameter of type IIb muscle fibers QTL (2828),Estimated carcass lean content QTL (12081),Estimated carcass lean content QTL (12111),Loin muscle area QTL (12082),Loin muscle area QTL (12113),Loin muscle area QTL (12114),Loin muscle depth QTL (12112),Loin weight QTL (394),Meat color…
CNVR_580	14	140473390	141173643	700254	DUC,KNP,WRH	Mixed	ADGRA1,CFAP46,DPYSL4,INPP5A,JAKMIP3,KNDC1,LOC102168165,LOC110256841,LRRC27,NKX6-2,PWWP2B,STK32C	Belly weight QTL (21406),Belly weight QTL (3290),Body weight QTL (5233),Diameter of type IIa muscle fibers QTL (2827),Diameter of type IIb muscle fibers QTL (2828),Estimated carcass lean content QTL (12081),Estimated carcass lean content QTL (12111),Fat skatole level QTL (220568),Fat skatole level QTL (220569),Fat skatole level QTL (220570),Fat skatole level QTL (220571),Fat skatole level QTL (22…
CNVR_581	14	141173643	141243695	70053	DUC,WRH	Mixed	ADAM8,KNDC1,TUBGCP2,UTF1	Belly weight QTL (21406),Belly weight QTL (3290),Body weight QTL (5233),Diameter of type IIa muscle fibers QTL (2827),Diameter of type IIb muscle fibers QTL (2828),Estimated carcass lean content QTL (12081),Estimated carcass lean content QTL (12111),Fat skatole level QTL (220573),Fat skatole level QTL (220574),Fat skatole level QTL (220575),Loin muscle area QTL (12082),Loin muscle area QTL (12113…
CNVR_582	15	70164	83392	13229	DUC	Gain	.	Backfat between 6th and 7th ribs QTL (3976),Loin muscle area QTL (38111),Loin muscle area QTL (38112),pH 24 hr post mortem (ham) QTL (17766),pH 24 hr post-mortem (loin) QTL (17765)
CNVR_583	15	5145859	5176975	31117	DUC	Mixed	.	Backfat between 6th and 7th ribs QTL (3976),CSFV antibody level QTL (37545),Cooking loss QTL (3010),Intramuscular fat content QTL (147536),Loin muscle area QTL (38111),Loin muscle area QTL (38112),Meat color score QTL (3009),Shear force QTL (3011),chew score QTL (3012)
CNVR_584	15	5724523	5980909	256387	WRH	Loss	.	Anal atresia QTL (7249),Average backfat thickness QTL (2926),Average daily gain QTL (2902),Backfat between 3rd and 4th last ribs QTL (31269),Backfat between 6th and 7th ribs QTL (3976),CSFV antibody level QTL (37545),Cooking loss QTL (3010),Loin muscle area QTL (38111),Loin muscle area QTL (38112),Maternal infanticide QTL (6494),Meat color score QTL (3009),Shear force QTL (3011),chew score QTL (3…
CNVR_585	15	7818834	7863114	44281	DUC	Mixed	GTDC1	Backfat between 6th and 7th ribs QTL (3976),CSFV antibody level QTL (37545),Cooking loss QTL (3010),Loin muscle area QTL (38111),Loin muscle area QTL (38112),Meat color score QTL (3009),Shear force QTL (3011),chew score QTL (3012)
CNVR_586	15	7863114	7895355	32242	DUC,KNP	Mixed	GTDC1	Backfat between 6th and 7th ribs QTL (3976),CSFV antibody level QTL (37545),Cooking loss QTL (3010),Loin muscle area QTL (38111),Loin muscle area QTL (38112),Meat color score QTL (3009),Shear force QTL (3011),chew score QTL (3012)
CNVR_587	15	7895355	7957037	61683	KNP	Gain	GTDC1	Backfat between 6th and 7th ribs QTL (3976),CSFV antibody level QTL (37545),Cooking loss QTL (3010),Loin muscle area QTL (38111),Loin muscle area QTL (38112),Meat color score QTL (3009),Shear force QTL (3011),chew score QTL (3012)
CNVR_588	15	10201210	10345692	144483	DUC	Mixed	LRP1B	Backfat between 6th and 7th ribs QTL (3976),CSFV antibody level QTL (37545),Cooking loss QTL (3010),Loin muscle area QTL (38111),Loin muscle area QTL (38112),Meat color score QTL (3009),Shear force QTL (3011),chew score QTL (3012)
CNVR_589	15	12021045	12094123	73079	DUC,WRH	Mixed	.	Backfat between 6th and 7th ribs QTL (3976),CSFV antibody level QTL (37545),Cooking loss QTL (3010),Loin muscle area QTL (38111),Loin muscle area QTL (38112),Meat color score QTL (3009),Shear force QTL (3011),chew score QTL (3012)
CNVR_590	15	12021045	12094123	73079	F1	Loss	.	Backfat between 6th and 7th ribs QTL (3976),CSFV antibody level QTL (37545),Cooking loss QTL (3010),Loin muscle area QTL (38111),Loin muscle area QTL (38112),Meat color score QTL (3009),Shear force QTL (3011),chew score QTL (3012)
CNVR_591	15	12094123	12206738	112616	WRH	Loss	.	Backfat between 6th and 7th ribs QTL (3976),CSFV antibody level QTL (37545),Cooking loss QTL (3010),Loin muscle area QTL (38111),Loin muscle area QTL (38112),Meat color score QTL (3009),Shear force QTL (3011),chew score QTL (3012)
CNVR_592	15	13842873	14112100	269228	DUC	Mixed	THSD7B	Backfat between 6th and 7th ribs QTL (3976),CSFV antibody level QTL (37545),Cooking loss QTL (3010),Coping behavior QTL (124297),Coping behavior QTL (124858),Loin muscle area QTL (38111),Loin muscle area QTL (38112),Meat color score QTL (3009),Shear force QTL (3011),chew score QTL (3012)
CNVR_593	15	14367667	14536830	169164	DUC	Mixed	THSD7B	CSFV antibody level QTL (37545),Cooking loss QTL (3010),Loin muscle area QTL (38111),Loin muscle area QTL (38112),Meat color score QTL (3009),Shear force QTL (3011),Shear force QTL (4009),chew score QTL (3012)
CNVR_594	15	16457030	16559018	101989	KNP	Loss	ZRANB3	Backfat at tenth rib QTL (5725),Cooking loss QTL (3010),Front feet conformation QTL (16506),Hind feet conformation QTL (8929),Hind leg conformation QTL (8928),Loin muscle area QTL (38111),Loin muscle area QTL (38112),Meat color score QTL (3009),Shear force QTL (3011),Shear force QTL (38113),Shear force QTL (4009),chew score QTL (3012)
CNVR_595	15	18401076	18437561	36486	WRH	Loss	NCKAP5	Anal atresia QTL (7252),Backfat at tenth rib QTL (5725),Cooking loss QTL (3010),Corpus luteum number QTL (24286),Hind feet conformation QTL (8929),Hind leg conformation QTL (8928),Loin muscle area QTL (38111),Loin muscle area QTL (38112),Meat color score QTL (3009),Shear force QTL (3011),Shear force QTL (38113),Shear force QTL (4009),Tibia length QTL (57354),chew score QTL (3012)
CNVR_596	15	21432640	21509059	76420	DUC,WRH	Gain	DPP10	Backfat at tenth rib QTL (5725),Body weight QTL (66273),Cooking loss QTL (3010),Corpus luteum number QTL (24286),Hind feet conformation QTL (8929),Hind leg conformation QTL (8928),Loin muscle area QTL (38111),Loin muscle area QTL (38112),Meat color score QTL (3009),Number of stillborn QTL (57522),Number of stillborn QTL (57531),Shear force QTL (3011),Shear force QTL (38113),Shear force QTL (4009)…
CNVR_597	15	26531034	26583013	51980	DUC,WRH	Mixed	.	Backfat at tenth rib QTL (5725),C3c concentration QTL (9632),Cooking loss QTL (3010),Corpus luteum number QTL (24286),Hind feet conformation QTL (8929),Hind leg conformation QTL (8928),Insulin-like growth factor 1 level QTL (16983),Intestinal fat weight QTL (21271),Loin muscle area QTL (38111),Loin muscle area QTL (38112),Meat color score QTL (3009),Shear force QTL (3011),Shear force QTL (38113),…
CNVR_598	15	26583013	26656137	73125	DUC	Gain	.	Backfat at tenth rib QTL (5725),C3c concentration QTL (9632),Cooking loss QTL (3010),Corpus luteum number QTL (24286),Hind feet conformation QTL (8929),Hind leg conformation QTL (8928),Insulin-like growth factor 1 level QTL (16983),Intestinal fat weight QTL (21271),Loin muscle area QTL (38111),Loin muscle area QTL (38112),Meat color score QTL (3009),Shear force QTL (3011),Shear force QTL (38113),…
CNVR_599	15	42332773	42408840	76068	DUC	Mixed	TENM3	Average backfat thickness QTL (1174),Average backfat thickness QTL (17811),Backfat at last rib QTL (1176),Backfat at tenth rib QTL (1175),Backfat at tenth rib QTL (5725),C3c concentration QTL (9632),Corpus luteum number QTL (24286),Dressing - Ham over carcass QTL (1243),Dressing percentage QTL (1171),Dressing percentage QTL (1173),Intestinal fat weight QTL (21271),Juiciness score QTL (3013),Lean …
CNVR_600	15	43240382	43387579	147198	DUC	Mixed	TENM3	Average backfat thickness QTL (1174),Average backfat thickness QTL (17811),Backfat at last rib QTL (1176),Backfat at tenth rib QTL (1175),Backfat at tenth rib QTL (5725),C3c concentration QTL (9632),Corpus luteum number QTL (24286),Dressing - Ham over carcass QTL (1243),Dressing percentage QTL (1171),Dressing percentage QTL (1173),Feed conversion ratio QTL (140039),Intestinal fat weight QTL (2127…
CNVR_601	15	51666764	51745458	78695	WRH	Loss	.	Average backfat thickness QTL (1174),Average backfat thickness QTL (17811),Average backfat thickness QTL (5724),Backfat at last rib QTL (1176),Backfat at tenth rib QTL (1175),Backfat at tenth rib QTL (5725),Backfat at tenth rib QTL (5992),Body weight (weaning) QTL (5952),Conductivity 24 hours postmortem (loin) QTL (12095),Corpus luteum number QTL (24286),Creatinine level QTL (15081),Diameter of g…
CNVR_602	15	59013330	59120789	107460	WRH	Mixed	HS6ST1	Average backfat thickness QTL (5724),Backfat at first rib QTL (3975),Backfat at tenth rib QTL (5725),Backfat at tenth rib QTL (5992),Body weight (weaning) QTL (5952),Conductivity 24 hours postmortem (loin) QTL (12095),Corpus luteum number QTL (24286),Creatinine level QTL (15081),Diameter of giant fibers QTL (2831),Diameter of type I muscle fibers QTL (2832),Diameter of type IIa muscle fibers QTL …
CNVR_603	15	62383961	62505663	121703	WRH	Loss	KCNJ3	Average backfat thickness QTL (5724),Backfat at first rib QTL (3975),Backfat at tenth rib QTL (5725),Backfat at tenth rib QTL (5992),Body weight (weaning) QTL (5952),Conductivity 24 hours postmortem (loin) QTL (12095),Corpus luteum number QTL (24286),Corpus luteum number QTL (519),Creatinine level QTL (15081),Diameter of giant fibers QTL (2831),Diameter of type I muscle fibers QTL (2832),Diameter…
CNVR_604	15	62505663	62648679	143017	DUC,KNP,WRH	Mixed	.	Average backfat thickness QTL (5724),Backfat at first rib QTL (3975),Backfat at tenth rib QTL (5725),Backfat at tenth rib QTL (5992),Body weight (weaning) QTL (5952),Conductivity 24 hours postmortem (loin) QTL (12095),Corpus luteum number QTL (24286),Corpus luteum number QTL (519),Creatinine level QTL (15081),Diameter of giant fibers QTL (2831),Diameter of type I muscle fibers QTL (2832),Diameter…
CNVR_605	15	62648679	62798884	150206	KNP	Mixed	.	Average backfat thickness QTL (5724),Backfat at first rib QTL (3975),Backfat at tenth rib QTL (5725),Backfat at tenth rib QTL (5992),Body weight (weaning) QTL (5952),Conductivity 24 hours postmortem (loin) QTL (12095),Corpus luteum number QTL (24286),Corpus luteum number QTL (519),Creatinine level QTL (15081),Diameter of giant fibers QTL (2831),Diameter of type I muscle fibers QTL (2832),Diameter…
CNVR_606	15	66277711	66443432	165722	DUC,KNP	Mixed	BAZ2B	Arachidic acid content QTL (156960),Average backfat thickness QTL (5724),Backfat at first rib QTL (3975),Backfat at tenth rib QTL (5725),Backfat at tenth rib QTL (5992),Body weight (weaning) QTL (5952),Conductivity 24 hours postmortem (loin) QTL (12095),Corpus luteum number QTL (24286),Corpus luteum number QTL (519),Creatinine level QTL (15081),Diameter of giant fibers QTL (2831),Diameter of type…
CNVR_607	15	67914643	68057732	143090	DUC,WRH	Mixed	TANK	Arachidic acid content QTL (156960),Average backfat thickness QTL (5724),Backfat at first rib QTL (3975),Backfat at tenth rib QTL (5725),Backfat at tenth rib QTL (5992),Body weight (weaning) QTL (5952),CD4-positive/CD8-positive leukocyte ratio QTL (17855),Conductivity 24 hours postmortem (loin) QTL (12095),Corpus luteum number QTL (24286),Corpus luteum number QTL (519),Creatinine level QTL (15081…
CNVR_608	15	96841845	97124379	282535	KNP	Mixed	TMEFF2	1h-48h pH decline QTL (4330),Abdominal fat weight QTL (21269),Arachidic acid content QTL (156960),Average backfat thickness QTL (5724),Average daily gain QTL (16857),Average daily gain QTL (16892),Average glycogen QTL (290),Average glycogen QTL (2966),Average glycolytic potential QTL (125),Average glycolytic potential QTL (291),Average lactate QTL (3826),Backfat at first rib QTL (3975),Backfat at…
CNVR_609	15	97839975	97862127	22153	DUC	Mixed	.	1h-48h pH decline QTL (4330),Abdominal fat weight QTL (21269),Arachidic acid content QTL (156960),Average backfat thickness QTL (5724),Average daily gain QTL (16857),Average daily gain QTL (16892),Average glycogen QTL (290),Average glycolytic potential QTL (125),Average glycolytic potential QTL (291),Average lactate QTL (3826),Backfat at first rib QTL (3975),Backfat at tenth rib QTL (16939),Backf…
CNVR_610	15	97862127	98413443	551317	DUC,KNP	Mixed	.	1h-48h pH decline QTL (4330),Abdominal fat weight QTL (21269),Arachidic acid content QTL (156960),Average backfat thickness QTL (5724),Average daily gain QTL (16857),Average daily gain QTL (16892),Average glycogen QTL (290),Average glycolytic potential QTL (125),Average glycolytic potential QTL (291),Average lactate QTL (3826),Backfat at first rib QTL (3975),Backfat at tenth rib QTL (16939),Backf…
CNVR_611	15	98413443	98543180	129738	DUC	Mixed	.	1h-48h pH decline QTL (4330),Abdominal fat weight QTL (21269),Arachidic acid content QTL (156960),Average backfat thickness QTL (5724),Average daily gain QTL (16857),Average daily gain QTL (16892),Average glycogen QTL (290),Average glycolytic potential QTL (125),Average glycolytic potential QTL (291),Average lactate QTL (3826),Backfat at first rib QTL (3975),Backfat at tenth rib QTL (16939),Backf…
CNVR_612	15	113457226	113507678	50453	KNP	Mixed	.	Abdominal fat weight QTL (21269),Arachidic acid content QTL (156960),Average daily gain QTL (16857),Average daily gain QTL (16892),Average daily gain QTL (5951),Average glycogen QTL (290),Backfat at first rib QTL (3975),Backfat at last rib QTL (17786),Backfat at tenth rib QTL (3789),Backfat at tenth rib QTL (5725),Belly weight QTL (21422),Body temperature QTL (7518),Connective tissue amount QTL (…
CNVR_613	15	113507678	113673502	165825	KNP,WRH	Mixed	.	Abdominal fat weight QTL (21269),Arachidic acid content QTL (156960),Average daily gain QTL (16857),Average daily gain QTL (16892),Average daily gain QTL (5951),Average glycogen QTL (290),Backfat at first rib QTL (3975),Backfat at last rib QTL (17786),Backfat at tenth rib QTL (3789),Backfat at tenth rib QTL (5725),Belly weight QTL (21422),Body temperature QTL (7518),Connective tissue amount QTL (…
CNVR_614	15	113673502	113776780	103279	KNP	Mixed	.	Abdominal fat weight QTL (21269),Arachidic acid content QTL (156960),Average daily gain QTL (16857),Average daily gain QTL (16892),Average daily gain QTL (5951),Average glycogen QTL (290),Backfat at first rib QTL (3975),Backfat at last rib QTL (17786),Backfat at tenth rib QTL (3789),Backfat at tenth rib QTL (5725),Belly weight QTL (21422),Body temperature QTL (7518),Connective tissue amount QTL (…
CNVR_615	15	113776780	113997792	221013	DUC,KNP	Mixed	ERBB4	Abdominal fat weight QTL (21269),Arachidic acid content QTL (156960),Average daily gain QTL (16857),Average daily gain QTL (16892),Average daily gain QTL (5951),Average glycogen QTL (290),Backfat at first rib QTL (3975),Backfat at last rib QTL (17786),Backfat at tenth rib QTL (3789),Backfat at tenth rib QTL (5725),Belly weight QTL (21422),Body temperature QTL (7518),Connective tissue amount QTL (…
CNVR_616	15	113997792	114084241	86450	DUC,KNP,WRH	Mixed	ERBB4	Abdominal fat weight QTL (21269),Arachidic acid content QTL (156960),Average daily gain QTL (16857),Average daily gain QTL (16892),Average daily gain QTL (5951),Average glycogen QTL (290),Backfat at first rib QTL (3975),Backfat at last rib QTL (17786),Backfat at tenth rib QTL (3789),Backfat at tenth rib QTL (5725),Belly weight QTL (21422),Body temperature QTL (7518),Connective tissue amount QTL (…
CNVR_617	15	114084241	114246243	162003	KNP,WRH	Mixed	ERBB4	Abdominal fat weight QTL (21269),Arachidic acid content QTL (156960),Average daily gain QTL (16857),Average daily gain QTL (16892),Average daily gain QTL (5951),Average glycogen QTL (290),Backfat at first rib QTL (3975),Backfat at last rib QTL (17786),Backfat at tenth rib QTL (3789),Backfat at tenth rib QTL (5725),Belly weight QTL (21422),Body temperature QTL (7518),Connective tissue amount QTL (…
CNVR_618	15	120696351	120712988	16638	WRH	Mixed	BCS1L,RNF25,ZNF142	Abdominal fat weight QTL (21269),Arachidic acid content QTL (156960),Average daily gain QTL (5951),Backfat at first rib QTL (3975),Backfat at last rib QTL (17786),Backfat at tenth rib QTL (16940),Backfat at tenth rib QTL (5725),Calcium level QTL (15080),Cooking loss QTL (69533),Corpus luteum number QTL (10614),Creatinine level QTL (15081),Daily feed intake QTL (5727),Gadoleic acid content QTL (15…
CNVR_619	15	120911578	121026668	115091	DUC	Loss	CDK5R2,CFAP65,CRYBA2,FEV,WNT10A,WNT6	Abdominal fat weight QTL (21269),Arachidic acid content QTL (156960),Average daily gain QTL (5951),Backfat at first rib QTL (3975),Backfat at last rib QTL (17786),Backfat at tenth rib QTL (16940),Backfat at tenth rib QTL (5725),Calcium level QTL (15080),Cooking loss QTL (69536),Cooking loss QTL (69537),Corpus luteum number QTL (10614),Creatinine level QTL (15081),Daily feed intake QTL (5727),Drip…
CNVR_620	15	132096607	132156477	59871	DUC	Mixed	ARMC9,B3GNT7	9 hr-24 hr pH decline QTL (5847),Arachidic acid content QTL (156960),Average daily gain QTL (5951),Backfat at first rib QTL (3975),Backfat at last rib QTL (17786),Backfat at tenth rib QTL (16940),Backfat at tenth rib QTL (5725),Calcium level QTL (15080),Corpus luteum number QTL (10614),Creatinine level QTL (15081),Daily feed intake QTL (5727),Gadoleic acid content QTL (156961),Gestation length QT…
CNVR_621	15	137218926	137223503	4578	DUC	Mixed	MLPH	Calcium level QTL (15080),Corpus luteum number QTL (10614),Creatinine level QTL (15081),Gadoleic acid content QTL (156961),Gestation length QTL (10616),Loin muscle area QTL (38111),Loin muscle area QTL (38112),Meat color b* QTL (21845),Monounsaturated fatty acid content QTL (156962),Phosphate level QTL (15127),Shear force QTL (38113)
CNVR_622	15	137223503	137247024	23522	DUC,WRH	Mixed	PRLH,RAB17	Calcium level QTL (15080),Corpus luteum number QTL (10614),Creatinine level QTL (15081),Gadoleic acid content QTL (156961),Gestation length QTL (10616),Loin muscle area QTL (38111),Loin muscle area QTL (38112),Meat color b* QTL (21845),Monounsaturated fatty acid content QTL (156962),Phosphate level QTL (15127),Shear force QTL (38113)
CNVR_623	15	137476952	137559120	82169	DUC,WRH	Mixed	RAMP1,RBM44	Calcium level QTL (15080),Corpus luteum number QTL (10614),Creatinine level QTL (15081),Gadoleic acid content QTL (156961),Gestation length QTL (10616),Loin muscle area QTL (38111),Loin muscle area QTL (38112),Meat color b* QTL (21845),Monounsaturated fatty acid content QTL (156962),Phosphate level QTL (15127),Shear force QTL (38113)
CNVR_624	15	137559120	137615085	55966	DUC	Mixed	UBE2F	Calcium level QTL (15080),Corpus luteum number QTL (10614),Creatinine level QTL (15081),Gadoleic acid content QTL (156961),Gestation length QTL (10616),Loin muscle area QTL (38111),Loin muscle area QTL (38112),Meat color b* QTL (21845),Monounsaturated fatty acid content QTL (156962),Phosphate level QTL (15127),Shear force QTL (38113)
CNVR_625	15	137746791	137932641	185851	DUC	Mixed	ASB1,HES6,ILKAP,PER2,TRAF3IP1	Calcium level QTL (15080),Corpus luteum number QTL (10614),Creatinine level QTL (15081),Gadoleic acid content QTL (156961),Gestation length QTL (10616),Loin muscle area QTL (22362),Loin muscle area QTL (38111),Loin muscle area QTL (38112),Meat color b* QTL (21845),Monounsaturated fatty acid content QTL (156962),Phosphate level QTL (15127),Shear force QTL (38113)
CNVR_626	15	138004767	138053433	48667	DUC	Mixed	.	Calcium level QTL (15080),Corpus luteum number QTL (10614),Creatinine level QTL (15081),Gadoleic acid content QTL (156961),Gestation length QTL (10616),Loin muscle area QTL (38111),Loin muscle area QTL (38112),Monounsaturated fatty acid content QTL (156962),Phosphate level QTL (15127),Shear force QTL (38113)
CNVR_627	15	138350353	138466065	115713	DUC	Mixed	HDAC4	Calcium level QTL (15080),Corpus luteum number QTL (10614),Creatinine level QTL (15081),Gadoleic acid content QTL (156961),Gestation length QTL (10616),Loin muscle area QTL (38111),Loin muscle area QTL (38112),Monounsaturated fatty acid content QTL (156962),Phosphate level QTL (15127),Shear force QTL (38113)
CNVR_628	15	140224353	140404164	179812	DUC	Mixed	ATG4B,D2HGDH,DTYMK,GAL3ST2,ING5,LOC110256926,NEU4,PDCD1,RTP5	Calcium level QTL (15080),Corpus luteum number QTL (10614),Creatinine level QTL (15081),Gadoleic acid content QTL (156961),Gestation length QTL (10616),Loin muscle area QTL (38111),Loin muscle area QTL (38112),Monounsaturated fatty acid content QTL (156962),Phosphate level QTL (15127),Shear force QTL (38113)
CNVR_629	16	2389967	2743822	353856	DUC,WRH	Mixed	.	Actinobacillus pleuropneumoniae susceptibility QTL (37571),Belly meat content QTL (5996),Body weight QTL (5198),C3c concentration QTL (9633),C3c concentration QTL (9634),Carcass weight (hot) QTL (16874),Carcass weight (hot) QTL (16900),Change in Mycoplasma hyopneumoniae antibody titer QTL (12328),Conductivity 24 hours postmortem (ham) QTL (3926),Conductivity 24 hours postmortem (ham) QTL (3927),C…
CNVR_630	16	2743822	2907009	163188	DUC	Mixed	.	Actinobacillus pleuropneumoniae susceptibility QTL (37571),Belly meat content QTL (5996),Body weight QTL (5198),C3c concentration QTL (9633),C3c concentration QTL (9634),Carcass weight (hot) QTL (16874),Carcass weight (hot) QTL (16900),Change in Mycoplasma hyopneumoniae antibody titer QTL (12328),Conductivity 24 hours postmortem (ham) QTL (3926),Conductivity 24 hours postmortem (ham) QTL (3927),C…
CNVR_631	16	6750320	7227590	477271	DUC	Mixed	.	Actinobacillus pleuropneumoniae susceptibility QTL (37571),Average daily gain QTL (28899),Belly meat content QTL (5996),Body weight QTL (5198),C3c concentration QTL (9633),C3c concentration QTL (9634),Carcass weight (hot) QTL (16874),Carcass weight (hot) QTL (16900),Change in Mycoplasma hyopneumoniae antibody titer QTL (12328),Conductivity 24 hours postmortem (ham) QTL (3926),Conductivity 24 hour…
CNVR_632	16	12290628	12594872	304245	DUC	Mixed	.	Actinobacillus pleuropneumoniae susceptibility QTL (37571),Belly meat content QTL (5996),Body weight QTL (5198),C3c concentration QTL (9633),C3c concentration QTL (9634),CD4-positive, CD8-positive leukocyte percentage QTL (17856),Carcass weight (hot) QTL (16874),Carcass weight (hot) QTL (16900),Change in Mycoplasma hyopneumoniae antibody titer QTL (12328),Conductivity 24 hours postmortem (ham) QT…
CNVR_633	16	16875290	16943946	68657	DUC,KNP	Mixed	.	Actinobacillus pleuropneumoniae susceptibility QTL (37571),Average daily gain QTL (1179),Belly meat content QTL (5996),Body weight QTL (5198),C3c concentration QTL (9633),C3c concentration QTL (9634),CD4-positive leukocyte percentage QTL (17857),Carcass weight (hot) QTL (16874),Carcass weight (hot) QTL (16900),Change in Mycoplasma hyopneumoniae antibody titer QTL (12328),Cholesterol level QTL (55…
CNVR_634	16	16943946	17030716	86771	KNP	Mixed	.	Actinobacillus pleuropneumoniae susceptibility QTL (37571),Average daily gain QTL (1179),Belly meat content QTL (5996),Body weight QTL (5198),C3c concentration QTL (9633),C3c concentration QTL (9634),CD4-positive leukocyte percentage QTL (17857),Carcass weight (hot) QTL (16874),Carcass weight (hot) QTL (16900),Change in Mycoplasma hyopneumoniae antibody titer QTL (12328),Cholesterol level QTL (55…
CNVR_635	16	18711598	18843178	131581	WRH	Mixed	NPR3,SUB1	Actinobacillus pleuropneumoniae susceptibility QTL (37571),Average daily gain QTL (1179),Belly meat content QTL (5996),Body weight QTL (5198),C3c concentration QTL (9633),C3c concentration QTL (9634),CD4-positive leukocyte percentage QTL (17857),Carcass weight (hot) QTL (16874),Carcass weight (hot) QTL (16900),Change in Mycoplasma hyopneumoniae antibody titer QTL (12328),Conductivity 24 hours pos…
CNVR_636	16	31371854	31452343	80490	DUC	Gain	.	Actinobacillus pleuropneumoniae susceptibility QTL (37571),Adipocyte diameter QTL (12815),Arachidic acid content QTL (156909),Arachidonic acid content QTL (156968),Backfat at last rib QTL (3212),Belly meat content QTL (5996),Body weight QTL (5198),C3c concentration QTL (9633),C3c concentration QTL (9634),CSFV antibody level QTL (37546),Change in Mycoplasma hyopneumoniae antibody titer QTL (12328)…
CNVR_637	16	31452343	31521753	69411	DUC,WRH	Gain	.	Actinobacillus pleuropneumoniae susceptibility QTL (37571),Adipocyte diameter QTL (12815),Arachidic acid content QTL (156909),Arachidonic acid content QTL (156968),Backfat at last rib QTL (3212),Belly meat content QTL (5996),Body weight QTL (5198),C3c concentration QTL (9633),C3c concentration QTL (9634),CSFV antibody level QTL (37546),Change in Mycoplasma hyopneumoniae antibody titer QTL (12328)…
CNVR_638	16	35019084	35179889	160806	WRH	Mixed	IL31RA,IL6ST	Actinobacillus pleuropneumoniae susceptibility QTL (37571),Adipocyte diameter QTL (12815),Arachidic acid content QTL (156909),Arachidic acid to stearic acid ratio QTL (101606),Arachidonic acid content QTL (156968),Backfat at last rib QTL (3212),Backfat at rump QTL (23366),Belly meat content QTL (5996),Body temperature QTL (7519),Body weight QTL (5198),C3c concentration QTL (9633),C3c concentratio…
CNVR_639	16	57565582	57681581	116000	WRH	Gain	TENM2	Actinobacillus pleuropneumoniae susceptibility QTL (37571),Average backfat thickness QTL (5728),Average backfat thickness QTL (5993),Average daily gain QTL (16858),Average daily gain QTL (3216),Backfat at last rib QTL (17813),Backfat at tenth rib QTL (3213),Body weight QTL (3214),Body weight QTL (3215),Body weight QTL (5198),C3c concentration QTL (9639),C3c concentration QTL (9640),Change in Myco…
CNVR_640	16	59008528	59041690	33163	WRH	Mixed	TENM2	Actinobacillus pleuropneumoniae susceptibility QTL (37571),Average backfat thickness QTL (5728),Average backfat thickness QTL (5993),Average daily gain QTL (16858),Average daily gain QTL (3216),Backfat at last rib QTL (17813),Backfat at tenth rib QTL (3213),Body weight QTL (3214),Body weight QTL (3215),Body weight QTL (5198),C3c concentration QTL (9639),C3c concentration QTL (9640),Change in Myco…
CNVR_641	16	59342341	59470416	128076	WRH	Mixed	.	Actinobacillus pleuropneumoniae susceptibility QTL (37571),Average backfat thickness QTL (5728),Average backfat thickness QTL (5993),Average daily gain QTL (16858),Average daily gain QTL (3216),Backfat at last rib QTL (17813),Backfat at tenth rib QTL (3213),Body weight QTL (3214),Body weight QTL (3215),Body weight QTL (5198),C3c concentration QTL (9639),C3c concentration QTL (9640),Change in Myco…
CNVR_642	16	59470416	59516523	46108	DUC,WRH	Mixed	.	Actinobacillus pleuropneumoniae susceptibility QTL (37571),Average backfat thickness QTL (5728),Average backfat thickness QTL (5993),Average daily gain QTL (16858),Average daily gain QTL (3216),Backfat at last rib QTL (17813),Backfat at tenth rib QTL (3213),Body weight QTL (3214),Body weight QTL (3215),Body weight QTL (5198),C3c concentration QTL (9639),C3c concentration QTL (9640),Change in Myco…
CNVR_643	16	59516523	59624533	108011	DUC,KNP,WRH	Mixed	.	Actinobacillus pleuropneumoniae susceptibility QTL (37571),Age at puberty QTL (22120),Average backfat thickness QTL (5728),Average backfat thickness QTL (5993),Average daily gain QTL (16858),Average daily gain QTL (3216),Backfat at last rib QTL (17813),Backfat at tenth rib QTL (3213),Body weight QTL (3214),Body weight QTL (3215),Body weight QTL (5198),C3c concentration QTL (9639),C3c concentratio…
CNVR_644	16	59624533	59724105	99573	DUC	Mixed	.	Actinobacillus pleuropneumoniae susceptibility QTL (37571),Average backfat thickness QTL (5728),Average backfat thickness QTL (5993),Average daily gain QTL (16858),Average daily gain QTL (3216),Backfat at last rib QTL (17813),Backfat at tenth rib QTL (3213),Body weight QTL (3214),Body weight QTL (3215),Body weight QTL (5198),C3c concentration QTL (9639),C3c concentration QTL (9640),Change in Myco…
CNVR_645	16	60528328	60648316	119989	DUC	Mixed	.	Actinobacillus pleuropneumoniae susceptibility QTL (37571),Average backfat thickness QTL (5728),Average backfat thickness QTL (5993),Average daily gain QTL (16858),Average daily gain QTL (3216),Backfat at last rib QTL (17813),Backfat at tenth rib QTL (3213),Body weight QTL (3214),Body weight QTL (3215),Body weight QTL (5198),C3c concentration QTL (9639),C3c concentration QTL (9640),Change in Myco…
CNVR_646	16	70386828	70616813	229986	DUC	Mixed	.	Actinobacillus pleuropneumoniae susceptibility QTL (37571),Average backfat thickness QTL (5728),Average backfat thickness QTL (5993),Average daily gain QTL (16858),Average daily gain QTL (3216),Backfat at last rib QTL (17813),Backfat at tenth rib QTL (3213),Body weight QTL (3214),Body weight QTL (3215),Body weight QTL (5198),C3c concentration QTL (9639),C3c concentration QTL (9640),Change in Myco…
CNVR_647	16	70733074	70805740	72667	DUC	Mixed	.	Actinobacillus pleuropneumoniae susceptibility QTL (37571),Average backfat thickness QTL (5728),Average backfat thickness QTL (5993),Average daily gain QTL (16858),Average daily gain QTL (3216),Backfat at last rib QTL (17813),Backfat at tenth rib QTL (3213),Body weight QTL (3214),Body weight QTL (3215),Body weight QTL (5198),C3c concentration QTL (9635),C3c concentration QTL (9636),C3c concentrat…
CNVR_648	16	75251696	75361239	109544	DUC	Loss	NSUN2,PAPD7,SRD5A1	Average backfat thickness QTL (5728),Average backfat thickness QTL (5993),Average daily gain QTL (16858),Average daily gain QTL (3216),Backfat at last rib QTL (17813),Backfat at tenth rib QTL (3213),Body weight QTL (3214),Body weight QTL (3215),C3c concentration QTL (9639),C3c concentration QTL (9640),Change in Mycoplasma hyopneumoniae antibody titer QTL (12328),Conductivity 24 hours post-mortem …
CNVR_649	16	77200434	77211708	11275	DUC	Loss	.	Average backfat thickness QTL (5728),Average backfat thickness QTL (5993),Average daily gain QTL (16858),Average daily gain QTL (3216),Backfat at last rib QTL (17813),Backfat at tenth rib QTL (3213),Body weight QTL (3214),Body weight QTL (3215),C3c concentration QTL (9639),C3c concentration QTL (9640),Conductivity 24 hours post-mortem QTL (1178),Cooking loss QTL (38115),Dressing percentage QTL (5…
CNVR_650	16	77660714	77712480	51767	DUC	Loss	IRX1	Average backfat thickness QTL (5728),Average backfat thickness QTL (5993),Average daily gain QTL (16858),Average daily gain QTL (3216),Backfat at last rib QTL (17813),Backfat at tenth rib QTL (3213),Body weight QTL (3214),Body weight QTL (3215),C3c concentration QTL (9639),C3c concentration QTL (9640),Conductivity 24 hours post-mortem QTL (1178),Cooking loss QTL (38115),Dressing percentage QTL (5…
CNVR_651	16	78261061	78866669	605609	DUC	Loss	C16H5orf38,IRX2	Average backfat thickness QTL (5728),Average backfat thickness QTL (5993),Average daily gain QTL (16858),Average daily gain QTL (3216),Backfat at last rib QTL (17813),Backfat at tenth rib QTL (3213),Body weight QTL (3214),Body weight QTL (3215),C3c concentration QTL (9639),C3c concentration QTL (9640),Conductivity 24 hours post-mortem QTL (1178),Cooking loss QTL (38115),Dressing percentage QTL (5…
CNVR_652	16	78866669	79100616	233948	DUC,WRH	Loss	IRX4,MRPL36,NDUFS6	Average backfat thickness QTL (5728),Average backfat thickness QTL (5993),Average daily gain QTL (16858),Average daily gain QTL (3216),Backfat at last rib QTL (17813),Backfat at tenth rib QTL (3213),Body weight QTL (28013),Body weight QTL (28016),Body weight QTL (3214),Body weight QTL (3215),C3c concentration QTL (9639),C3c concentration QTL (9640),Conductivity 24 hours post-mortem QTL (1178),Coo…
CNVR_653	16	79100616	79179227	78612	DUC	Loss	LPCAT1	Average backfat thickness QTL (5728),Average backfat thickness QTL (5993),Average daily gain QTL (16858),Average daily gain QTL (28910),Average daily gain QTL (3216),Backfat at last rib QTL (17813),Backfat at rump QTL (23319),Backfat at tenth rib QTL (3213),Body weight QTL (3214),Body weight QTL (3215),C3c concentration QTL (9639),C3c concentration QTL (9640),Conductivity 24 hours post-mortem QTL…
CNVR_654	17	156735	430790	274056	DUC,WRH	Mixed	LOC110257498	Body weight (weaning) QTL (5231),Body weight (weaning) QTL (5263),Cooking loss QTL (12071),Creatinine level QTL (6368),Drip loss QTL (12072),Eosinophil number QTL (5486),Eosinophil number QTL (7522),Eosinophil number QTL (7524),Haptoglobin concentration QTL (9656),Intramuscular fat content QTL (12074),Intramuscular fat content QTL (147545),Meat color-a QTL (12069),Segmented neutrophil number QTL …
CNVR_655	17	430790	673180	242391	DUC	Mixed	CLDN23,LOC100524773	Body weight (weaning) QTL (5231),Body weight (weaning) QTL (5263),Cooking loss QTL (12071),Creatinine level QTL (6368),Drip loss QTL (12072),Eosinophil number QTL (5486),Eosinophil number QTL (7522),Eosinophil number QTL (7524),Haptoglobin concentration QTL (9656),Intramuscular fat content QTL (12074),Meat color-a QTL (12069),Segmented neutrophil number QTL (5481),Shear force QTL (12075),Shear fo…
CNVR_656	17	673180	684949	11770	DUC,WRH	Mixed	.	Body weight (weaning) QTL (5231),Body weight (weaning) QTL (5263),Cooking loss QTL (12071),Creatinine level QTL (6368),Drip loss QTL (12072),Eosinophil number QTL (5486),Eosinophil number QTL (7522),Eosinophil number QTL (7524),Haptoglobin concentration QTL (9656),Intramuscular fat content QTL (12074),Intramuscular fat content QTL (147546),Meat color-a QTL (12069),Segmented neutrophil number QTL …
CNVR_657	17	684949	693319	8371	DUC	Mixed	.	Body weight (weaning) QTL (5231),Body weight (weaning) QTL (5263),Cooking loss QTL (12071),Creatinine level QTL (6368),Drip loss QTL (12072),Eosinophil number QTL (5486),Eosinophil number QTL (7522),Eosinophil number QTL (7524),Haptoglobin concentration QTL (9656),Intramuscular fat content QTL (12074),Meat color-a QTL (12069),Number of visits to feeder per day QTL (22403),Segmented neutrophil num…
CNVR_658	17	2185072	2446853	261782	KNP	Mixed	SGCZ	Actinobacillus pleuropneumoniae susceptibility QTL (37564),Body weight (weaning) QTL (5231),Body weight (weaning) QTL (5263),Cooking loss QTL (12071),Creatinine level QTL (6368),Drip loss QTL (12072),Eosinophil number QTL (5486),Eosinophil number QTL (7522),Eosinophil number QTL (7524),Haptoglobin concentration QTL (9656),Intramuscular fat content QTL (12074),Meat color-a QTL (12069),Segmented ne…
CNVR_659	17	2446853	2472248	25396	DUC,KNP	Mixed	SGCZ	Actinobacillus pleuropneumoniae susceptibility QTL (37564),Body weight (weaning) QTL (5231),Body weight (weaning) QTL (5263),Cooking loss QTL (12071),Creatinine level QTL (6368),Drip loss QTL (12072),Eosinophil number QTL (5486),Eosinophil number QTL (7522),Eosinophil number QTL (7524),Haptoglobin concentration QTL (9656),Intramuscular fat content QTL (12074),Meat color-a QTL (12069),Segmented ne…
CNVR_660	17	3776570	3816514	39945	WRH	Mixed	LOC102160003,LOC110257408,LOC110257477	Actinobacillus pleuropneumoniae susceptibility QTL (37564),Actinobacillus pleuropneumoniae susceptibility QTL (37575),Body weight (weaning) QTL (5231),Body weight (weaning) QTL (5263),Cooking loss QTL (12071),Creatinine level QTL (6368),Drip loss QTL (12072),Eosinophil number QTL (5486),Eosinophil number QTL (7522),Eosinophil number QTL (7524),Haptoglobin concentration QTL (9656),Intramuscular fa…
CNVR_661	17	5299734	5347915	48182	WRH	Loss	MTUS1,PDGFRL	Actinobacillus pleuropneumoniae susceptibility QTL (37564),Actinobacillus pleuropneumoniae susceptibility QTL (37575),Body weight (weaning) QTL (5231),Body weight (weaning) QTL (5263),Cooking loss QTL (12071),Creatinine level QTL (6368),Drip loss QTL (12072),Eosinophil number QTL (5486),Eosinophil number QTL (7522),Eosinophil number QTL (7524),Haptoglobin concentration QTL (9656),Intramuscular fa…
CNVR_662	17	5555622	5698500	142879	WRH	Loss	FGL1,PCM1	Actinobacillus pleuropneumoniae susceptibility QTL (37564),Actinobacillus pleuropneumoniae susceptibility QTL (37575),Body weight (weaning) QTL (5231),Body weight (weaning) QTL (5263),Cooking loss QTL (12071),Creatinine level QTL (6368),Drip loss QTL (12072),Eosinophil number QTL (5486),Eosinophil number QTL (7522),Eosinophil number QTL (7524),Haptoglobin concentration QTL (9656),Intramuscular fa…
CNVR_663	17	10177149	10247857	70709	DUC	Loss	ZMAT4	Actinobacillus pleuropneumoniae susceptibility QTL (37564),Actinobacillus pleuropneumoniae susceptibility QTL (37575),Average daily gain QTL (348),Body weight (weaning) QTL (5231),Body weight (weaning) QTL (5263),Cooking loss QTL (12071),Creatinine level QTL (6368),Drip loss QTL (12072),Eosinophil number QTL (5486),Eosinophil number QTL (7522),Eosinophil number QTL (7524),Haptoglobin concentratio…
CNVR_664	17	11600241	11661687	61447	DUC	Loss	.	Actinobacillus pleuropneumoniae susceptibility QTL (37564),Actinobacillus pleuropneumoniae susceptibility QTL (37575),Average backfat thickness QTL (7531),Average daily gain QTL (1193),Body weight (weaning) QTL (5231),Body weight (weaning) QTL (5263),Capric acid content QTL (156971),Cooking loss QTL (12071),Creatinine level QTL (6368),Drip loss QTL (12072),Eosinophil number QTL (5486),Eosinophil …
CNVR_665	17	19639253	19708155	68903	WRH	Loss	.	Actinobacillus pleuropneumoniae susceptibility QTL (37564),Actinobacillus pleuropneumoniae susceptibility QTL (37575),Average backfat thickness QTL (7531),Average daily gain QTL (1193),Body weight (weaning) QTL (5231),Body weight (weaning) QTL (5263),Capric acid content QTL (156971),Carcass length QTL (1287),Cooking loss QTL (12071),Creatinine level QTL (6368),Drip loss QTL (12072),Ear weight QTL…
CNVR_666	17	21394093	21483716	89624	DUC	Mixed	.	Actinobacillus pleuropneumoniae susceptibility QTL (37564),Actinobacillus pleuropneumoniae susceptibility QTL (37575),Average backfat thickness QTL (7531),Backfat at tenth rib QTL (1189),Body weight (weaning) QTL (5231),Body weight QTL (1187),Capric acid content QTL (156971),Cooking loss QTL (12071),Coping behavior QTL (124589),Coping behavior QTL (124885),Drip loss QTL (12072),Ear weight QTL (88…
CNVR_667	17	23163933	23387388	223456	DUC	Mixed	MACROD2	Actinobacillus pleuropneumoniae susceptibility QTL (37564),Actinobacillus pleuropneumoniae susceptibility QTL (37575),Average backfat thickness QTL (7531),Backfat at tenth rib QTL (1189),Body weight (weaning) QTL (5231),Body weight QTL (1187),Capric acid content QTL (156971),Cooking loss QTL (12071),Drip loss QTL (12072),Ear weight QTL (8881),Ear weight QTL (8882),Eosinophil number QTL (5489),Eos…
CNVR_668	17	24120757	24527794	407038	DUC	Gain	MACROD2	Actinobacillus pleuropneumoniae susceptibility QTL (37564),Actinobacillus pleuropneumoniae susceptibility QTL (37575),Average backfat thickness QTL (7531),Average daily gain QTL (22249),Average daily gain QTL (22250),Average daily gain QTL (22251),Average daily gain QTL (22252),Average daily gain QTL (22253),Average daily gain QTL (3912),Backfat at tenth rib QTL (1189),Body weight (weaning) QTL (…
CNVR_669	17	49958334	50028437	70104	DUC	Mixed	.	45 min-24 h pH decline QTL (3299),Actinobacillus pleuropneumoniae susceptibility QTL (37564),Actinobacillus pleuropneumoniae susceptibility QTL (37575),Adipocyte diameter QTL (18026),Average glycolytic potential QTL (133),Average lactate QTL (132),Backfat at last rib QTL (1191),Backfat at last rib QTL (16842),Body weight (weaning) QTL (5231),CD4-positive, CD8-positive leukocyte percentage QTL (17…
CNVR_670	17	58551723	59046583	494861	DUC	Loss	APCDD1L,GNAS,NPEPL1,RAB22A,STX16,VAPB	45 min-24 h pH decline QTL (3299),Actinobacillus pleuropneumoniae susceptibility QTL (37564),Actinobacillus pleuropneumoniae susceptibility QTL (37575),Average daily gain QTL (3829),Average glycolytic potential QTL (133),Average lactate QTL (132),Backfat at last rib QTL (1191),Backfat at last rib QTL (16842),Body weight (weaning) QTL (5231),Body weight QTL (3830),CD4-positive, CD8-positive leukoc…
CNVR_671	17	60573937	61642041	1068105	DUC	Loss	CDH4,HRH3,LOC110257395,LSM14B,MTG2,PSMA7,SS18L1,TAF4	45 min-24 h pH decline QTL (3299),Actinobacillus pleuropneumoniae susceptibility QTL (37564),Actinobacillus pleuropneumoniae susceptibility QTL (37575),Average daily gain QTL (3829),Average glycolytic potential QTL (133),Average lactate QTL (132),Backfat at last rib QTL (1191),Backfat at last rib QTL (16842),Body weight (weaning) QTL (5231),Body weight QTL (3830),CD4-positive, CD8-positive leukoc…
CNVR_672	18	2792986	2849611	56626	DUC	Loss	LOC110257571	Actinobacillus pleuropneumoniae susceptibility QTL (37570),Actinobacillus pleuropneumoniae susceptibility QTL (37572),Actinobacillus pleuropneumoniae susceptibility QTL (37577),Adipocyte diameter QTL (18027),Average daily gain QTL (5954),Backfat at last lumbar QTL (21431),Backfat at tenth rib QTL (16944),Body weight (weaning) QTL (5956),Body weight QTL (5202),Carcass length QTL (21429),Carcass te…
CNVR_673	18	2849611	3207585	357975	DUC,WRH	Loss	DPP6,HTR5A,INSIG1,PAXIP1	Abdominal fat weight QTL (21272),Actinobacillus pleuropneumoniae susceptibility QTL (37570),Actinobacillus pleuropneumoniae susceptibility QTL (37572),Actinobacillus pleuropneumoniae susceptibility QTL (37577),Adipocyte diameter QTL (18027),Average daily gain QTL (5954),Backfat at last lumbar QTL (21431),Backfat at tenth rib QTL (16944),Body weight (weaning) QTL (5956),Body weight QTL (5202),Carc…
CNVR_674	18	3207585	3345740	138156	WRH	Loss	DPP6	Abdominal fat weight QTL (21272),Actinobacillus pleuropneumoniae susceptibility QTL (37570),Actinobacillus pleuropneumoniae susceptibility QTL (37572),Actinobacillus pleuropneumoniae susceptibility QTL (37577),Adipocyte diameter QTL (18027),Average daily gain QTL (5954),Backfat at last lumbar QTL (21431),Backfat at tenth rib QTL (16944),Body weight (weaning) QTL (5956),Body weight QTL (5202),Carc…
CNVR_675	18	28779820	28895756	115937	DUC,WRH	Mixed	ASZ1,CFTR	Abdominal fat weight QTL (21272),Actinobacillus pleuropneumoniae susceptibility QTL (37570),Actinobacillus pleuropneumoniae susceptibility QTL (37572),Actinobacillus pleuropneumoniae susceptibility QTL (37577),Average glycogen QTL (3831),Backfat at last rib QTL (3217),Backfat at tenth rib QTL (3219),Bicarbonate level QTL (6332),Blood pH QTL (6323),Body weight QTL (21273),Body weight QTL (5202),C3…
CNVR_676	18	40378826	40429675	50850	DUC	Mixed	BBS9,LOC100738822,LOC100738935	Actinobacillus pleuropneumoniae susceptibility QTL (37570),Actinobacillus pleuropneumoniae susceptibility QTL (37572),Actinobacillus pleuropneumoniae susceptibility QTL (37577),C3c concentration QTL (9641),Carcass length QTL (5734),Corpus luteum number QTL (24287),Drip loss QTL (5733),Ear erectness QTL (8905),Interleukin-10 level QTL (17609),Nonfunctional nipples QTL (7470),Percentage giant fiber…
CNVR_677	18	41992583	42180106	187524	DUC	Loss	AQP1,GHRHR,MINDY4	Actinobacillus pleuropneumoniae susceptibility QTL (37570),Actinobacillus pleuropneumoniae susceptibility QTL (37572),Actinobacillus pleuropneumoniae susceptibility QTL (37577),C3c concentration QTL (9641),Carcass length QTL (5734),Corpus luteum number QTL (24287),Drip loss QTL (5733),Ear erectness QTL (8905),Interleukin-10 level QTL (17609),Mycoplasma hyopneumoniae antibody titer QTL (12329),Non…
CNVR_678	18	45357970	45490573	132604	DUC	Loss	HOXA1,HOXA10,HOXA11,HOXA13,HOXA2,HOXA3,HOXA4,HOXA5,HOXA6,HOXA7,HOXA9,LOC106506836,LOC110257526	Actinobacillus pleuropneumoniae susceptibility QTL (37570),Actinobacillus pleuropneumoniae susceptibility QTL (37572),Actinobacillus pleuropneumoniae susceptibility QTL (37577),Age at puberty QTL (22127),C3c concentration QTL (9641),Carcass length QTL (5734),Corpus luteum number QTL (24287),Drip loss QTL (5733),Ear erectness QTL (8905),Interleukin-10 level QTL (17609),Intramuscular fat content QT…
CNVR_679	18	48412057	49209037	796981	DUC	Loss	C18H7orf57,DBNL,HUS1,LANCL2,LOC100525140,MRPS24,PGAM2,SUN3,TNS3,UBE2D4,UPP1,VOPP1	Actinobacillus pleuropneumoniae susceptibility QTL (37570),Actinobacillus pleuropneumoniae susceptibility QTL (37572),Actinobacillus pleuropneumoniae susceptibility QTL (37577),Alkaline phosphatase activity QTL (180411),Body weight QTL (106385),C3c concentration QTL (9641),Carcass length QTL (5734),Chest circumference QTL (106386),Corpus luteum number QTL (24287),Drip loss QTL (5733),Ear erectnes…
CNVR_680	18	50754024	50914479	160456	DUC	Loss	CAMK2B,NPC1L1,NUDCD3	Actinobacillus pleuropneumoniae susceptibility QTL (37570),Actinobacillus pleuropneumoniae susceptibility QTL (37577),C3c concentration QTL (9641),Carcass length QTL (5734),Corpus luteum number QTL (24287),Drip loss QTL (5733),Ear erectness QTL (8905),Interleukin-10 level QTL (17609),Meat color L* QTL (17814),Mycoplasma hyopneumoniae antibody titer QTL (12329),Nonfunctional nipples QTL (7470),Num…
CNVR_681	18	54158853	54333765	174913	DUC	Loss	CDK13,MPLKIP,SUGCT	Average glycogen QTL (5784),Meat color L* QTL (17814),Nonfunctional nipples QTL (7470)

## Sheet: Table S3
Table S3. Annotation Clusters and Enrichment Scores from DAVID Analysis
Breed	Annotation Cluster	Enrichment Score	Category	Term	Count	%	PValue	Genes	List Total	Pop Hits	Pop Total	Fold Enrichment	Bonferroni	Benjamini	FDR
DUC	Annotation Cluster 1	2.90862	INTERPRO	IPR020479:Homeodomain, metazoa	16	1.33222	9.32891e-05	BARHL1, NKX6-2, CDX2, CDX1, HOXA11, HOXA10, HOXA9, HOXA3, HOXA2, NKX1-1, HOXA1, HOXA7, HOXA6, HOXA5, HOXA4, HMX1	1000	95	19498	3.28387	0.132534	0.142173	0.141613
			UP_SEQ_FEATURE	DOMAIN:Homeobox	24	1.99833	0.000464839	IRX1, HOMEZ, BARHL1, IRX2, NKX6-2, CDX2, CDX1, PRRX2, IRX4, MEIS3, HOXA13, HOXA11, HOXA10, HOXA9, HOXA3, HOXA2, NKX1-1, HOXA1, PKNOX1, HOXA7, HOXA6, HOXA5, HOXA4, HMX1	1030	224	21579	2.24469	0.313495	0.0572058	0.0569229
			UP_SEQ_FEATURE	DNA_BIND:Homeobox	24	1.99833	0.000494982	IRX1, HOMEZ, BARHL1, IRX2, NKX6-2, CDX2, CDX1, PRRX2, IRX4, MEIS3, HOXA13, HOXA11, HOXA10, HOXA9, HOXA3, HOXA2, NKX1-1, HOXA1, PKNOX1, HOXA7, HOXA6, HOXA5, HOXA4, HMX1	1030	225	21579	2.23472	0.330042	0.0572058	0.0569229
			INTERPRO	IPR017970:Homeobox, conserved site	21	1.74854	0.00115918	IRX1, BARHL1, IRX2, NKX6-2, CDX2, CDX1, PRRX2, IRX4, HOXA13, HOXA11, HOXA10, HOXA9, HOXA3, HOXA2, NKX1-1, HOXA1, HOXA7, HOXA6, HOXA5, HOXA4, HMX1	1000	183	19498	2.23748	0.82926	0.404103	0.402512
			SMART	SM00389:HOX	24	1.99833	0.00133098	IRX1, HOMEZ, BARHL1, IRX2, NKX6-2, CDX2, CDX1, PRRX2, IRX4, MEIS3, HOXA13, HOXA11, HOXA10, HOXA9, HOXA3, HOXA2, NKX1-1, HOXA1, PKNOX1, HOXA7, HOXA6, HOXA5, HOXA4, HMX1	520	223	9963	2.06202	0.354793	0.218946	0.218946
			INTERPRO	IPR001356:Homeodomain	24	1.99833	0.0013678	IRX1, HOMEZ, BARHL1, IRX2, NKX6-2, CDX2, CDX1, PRRX2, IRX4, MEIS3, HOXA13, HOXA11, HOXA10, HOXA9, HOXA3, HOXA2, NKX1-1, HOXA1, PKNOX1, HOXA7, HOXA6, HOXA5, HOXA4, HMX1	1000	226	19498	2.07058	0.875811	0.404103	0.402512
			INTERPRO	IPR009057:Homeodomain-like	28	2.33139	0.00161055	HOMEZ, BARHL1, HOXA13, HOXA11, HOXA10, HOXA9, HOXA3, HOXA2, NKX1-1, HOXA1, HOXA7, PKNOX1, HOXA6, HOXA5, HOXA4, ZNF541, TIGD3, IRX1, IRX2, TIGD5, NKX6-2, CDX2, CDX1, PRRX2, IRX4, MEIS3, TADA2B, HMX1	1000	285	19498	1.91559	0.914262	0.404103	0.402512
			GOTERM_MF_DIRECT	GO:0000981~RNA polymerase II transcription factor activity, sequence-specific DNA binding	52	4.32973	0.0737882	BARHL1, SCX, HOXA13, HOXA11, HOXA10, YY1, FOXQ1, GLI4, HOXA3, NKX1-1, HOXA2, HOXA1, HOXA7, PKNOX1, HOXA6, HOXA5, HOXA4, HES6, BATF2, NKX6-2, EBF3, BHLHA15, IRF3, IRF7, HMX1, FOXC1, MAZ, ZBTB48, FOXK2, RELA, DEAF1, TBX21, ZNF623, HES2, HES4, IRX1, TBX1, IRX2, CDX2, FOXF2, CDX1, SNAI3, IRX4, PRRX2, MEIS3, SCRT1, FOSL1, FEV, MAFG, MYF6, MYF5, MXD4	815	808	15821	1.2493	1	1	1
DUC	Annotation Cluster 2	2.74225	SMART	SM00134:LU	6	0.499584	0.000508635	LY6K, GML, LY6D, LY6H, LY6E, GPIHBP1	520	14	9963	8.21126	0.154125	0.167341	0.167341
			UP_SEQ_FEATURE	DOMAIN:UPAR/Ly6	6	0.499584	0.00326093	LY6K, GML, LY6D, LY6H, LY6E, GPIHBP1	1030	22	21579	5.71377	0.92881	0.268059	0.266734
			INTERPRO	IPR016054:Ly-6 antigen / uPA receptor -like	6	0.499584	0.00357694	LY6K, GML, LY6D, LY6H, LY6E, GPIHBP1	1000	21	19498	5.57086	0.995751	0.425581	0.423905
DUC	Annotation Cluster 3	2.44776	INTERPRO	IPR020479:Homeodomain, metazoa	16	1.33222	9.32891e-05	BARHL1, NKX6-2, CDX2, CDX1, HOXA11, HOXA10, HOXA9, HOXA3, HOXA2, NKX1-1, HOXA1, HOXA7, HOXA6, HOXA5, HOXA4, HMX1	1000	95	19498	3.28387	0.132534	0.142173	0.141613
			INTERPRO	IPR001827:Homeobox protein, antennapedia type, conserved site	6	0.499584	0.00284376	HOXA3, HOXA2, HOXA7, HOXA6, HOXA5, HOXA4	1000	20	19498	5.8494	0.986964	0.425581	0.423905
			GOTERM_BP_DIRECT	GO:0009952~anterior/posterior pattern specification	11	0.915903	0.00858238	HOXA10, HES6, HOXA9, HOXA3, HOXA2, HOXA7, HES2, HOXA5, HES4, HOXA11, HOXA4	809	77	14871	2.62599	1	1	1
			GOTERM_BP_DIRECT	GO:0048704~embryonic skeletal system morphogenesis	7	0.582848	0.0121616	HOXA9, COL11A1, HOXA3, HOXA7, HOXA5, MYF5, HOXA4	809	36	14871	3.57427	1	1	1
			INTERPRO	IPR017995:Homeobox protein, antennapedia type	4	0.333056	0.0208381	HOXA7, HOXA6, HOXA5, HOXA4	1000	12	19498	6.49933	1	1	0.996717
DUC	Annotation Cluster 4	2.03524	INTERPRO	IPR019787:Zinc finger, PHD-finger	12	0.999167	0.00163058	ING5, PHF10, NSD2, DPF2, PHF13, JADE2, BAZ2B, PHRF1, ING1, TRIM66, PHF21A, PHF21B	1000	76	19498	3.07863	0.916843	0.404103	0.402512
			INTERPRO	IPR001965:Zinc finger, PHD-type	13	1.08243	0.0019066	KDM4A, PHF10, JADE2, BAZ2B, PHRF1, ING1, PHF21A, PHF21B, ING5, NSD2, DPF2, PHF13, TRIM66	1000	89	19498	2.84802	0.945439	0.404103	0.402512
			SMART	SM00249:PHD	13	1.08243	0.00213381	KDM4A, PHF10, JADE2, BAZ2B, PHRF1, ING1, PHF21A, PHF21B, ING5, NSD2, DPF2, PHF13, TRIM66	520	89	9963	2.7986	0.50479	0.234008	0.234008
			INTERPRO	IPR011011:Zinc finger, FYVE/PHD-type	16	1.33222	0.00363028	KDM4A, PHF10, JADE2, BAZ2B, PHRF1, ING1, PHF21A, PHF21B, ZFYVE28, ING5, ZFYVE16, MLPH, NSD2, DPF2, PHF13, TRIM66	1000	134	19498	2.32812	0.996084	0.425581	0.423905
			UP_SEQ_FEATURE	DOMAIN:PHD-type	12	0.999167	0.00364481	ING5, KDM4A, PHF10, NSD2, DPF2, JADE2, BAZ2B, PHRF1, ING1, TRIM66, PHF21A, PHF21B	1030	90	21579	2.7934	0.947871	0.268059	0.266734
			INTERPRO	IPR019786:Zinc finger, PHD-type, conserved site	6	0.499584	0.229843	ING5, NSD2, JADE2, ING1, TRIM66, PHF21A	1000	64	19498	1.82794	1	1	0.996717
			INTERPRO	IPR013083:Zinc finger, RING/FYVE/PHD-type	28	2.33139	0.280875	USP33, JADE2, BAZ2B, PHRF1, PRPF19, ING1, PHF21A, PHF21B, ANAPC11, ZFYVE28, ING5, TRIM3, NSD2, DPF2, TRIM66, KDM4A, RING1, PHF10, RNF26, NOSIP, LOC110255327, PJA2, RNF223, ZFYVE16, MLPH, TRAF4, PHF13, RNF166	1000	466	19498	1.17155	1	1	0.996717
DUC	Annotation Cluster 5	1.86321	UP_SEQ_FEATURE	DOMAIN:Ras-GEF	7	0.582848	0.00361679	SH2D3C, RAPGEF1, KNDC1, RASGRP2, SOS1, RALGDS, RAPGEF3	1030	32	21579	4.58292	0.946672	0.268059	0.266734
			INTERPRO	IPR023578:Ras guanine nucleotide exchange factor, domain	7	0.582848	0.00435829	SH2D3C, RAPGEF1, KNDC1, RASGRP2, SOS1, RALGDS, RAPGEF3	1000	31	19498	4.40277	0.998714	0.442803	0.441059
			INTERPRO	IPR001895:Guanine-nucleotide dissociation stimulator CDC25	7	0.582848	0.00435829	SH2D3C, RAPGEF1, KNDC1, RASGRP2, SOS1, RALGDS, RAPGEF3	1000	31	19498	4.40277	0.998714	0.442803	0.441059
			SMART	SM00147:RasGEF	7	0.582848	0.0046888	SH2D3C, RAPGEF1, KNDC1, RASGRP2, SOS1, RALGDS, RAPGEF3	520	31	9963	4.32636	0.786953	0.311467	0.311467
			SMART	SM00229:RasGEFN	6	0.499584	0.00473355	RAPGEF1, KNDC1, RASGRP2, SOS1, RALGDS, RAPGEF3	520	22	9963	5.22535	0.790081	0.311467	0.311467
			UP_SEQ_FEATURE	DOMAIN:N-terminal Ras-GEF	6	0.499584	0.00584474	RAPGEF1, KNDC1, RASGRP2, SOS1, RALGDS, RAPGEF3	1030	25	21579	5.02812	0.991281	0.35591	0.35415
			INTERPRO	IPR000651:Ras-like guanine nucleotide exchange factor, N-terminal	6	0.499584	0.00657837	RAPGEF1, KNDC1, RASGRP2, SOS1, RALGDS, RAPGEF3	1000	24	19498	4.8745	0.999957	0.581301	0.579012
			GOTERM_MF_DIRECT	GO:0005085~guanyl-nucleotide exchange factor activity	18	1.49875	0.0344476	PLEKHG2, PLEKHG5, SH2D3C, KNDC1, ATP11A, RASGRP2, VAV2, BCR, RIC8A, PCP2, EEF1D, MCF2L, RAPGEF1, EPS8L2, ARHGEF7, SOS1, RALGDS, RAPGEF3	815	204	15821	1.71285	1	1	1
			INTERPRO	IPR008937:Ras guanine nucleotide exchange factor	5	0.41632	0.0416872	RAPGEF1, RASGRP2, SOS1, RALGDS, RAPGEF3	1000	26	19498	3.74962	1	1	0.996717
			INTERPRO	IPR019804:Ras guanine-nucleotide exchange factor, conserved site	4	0.333056	0.0455757	RAPGEF1, SOS1, RALGDS, RAPGEF3	1000	16	19498	4.8745	1	1	0.996717
			UP_KW_MOLECULAR_FUNCTION	KW-0344~Guanine-nucleotide releasing factor	6	0.499584	0.103597	BCR, SH2D3C, ARHGEF7, RASGRP2, RAPGEF3, VAV2	415	54	8937	2.39277	0.999886	1	1
			GOTERM_BP_DIRECT	GO:0007264~small GTPase mediated signal transduction	9	0.749376	0.110206	BCR, SH2D3C, RAPGEF1, RAC3, KNDC1, RASGRP2, SOS1, RALGDS, RAPGEF3	809	89	14871	1.85885	1	1	1
DUC	Annotation Cluster 6	1.69205	INTERPRO	IPR008422:Homeobox KN domain	6	0.499584	0.00222567	IRX1, HOMEZ, IRX2, IRX4, MEIS3, PKNOX1	1000	19	19498	6.15726	0.966483	0.404103	0.402512
			GOTERM_BP_DIRECT	GO:0048468~cell development	5	0.41632	0.0116684	IRX1, GJC1, IRX2, IRX4, PEX5	809	17	14871	5.40646	1	1	1
			INTERPRO	IPR003893:Iroquois-class homeodomain protein	3	0.249792	0.0342749	IRX1, IRX2, IRX4	1000	6	19498	9.749	1	1	0.996717
			SMART	SM00548:IRO	3	0.249792	0.0353258	IRX1, IRX2, IRX4	520	6	9963	9.57981	0.999993	1	1
			GOTERM_BP_DIRECT	GO:0030182~neuron differentiation	9	0.749376	0.110206	IRX1, NAPA, WNT6, IRX2, NRBP2, WNT10A, IRX4, BHLHA15, TRAPPC9	809	89	14871	1.85885	1	1	1
DUC	Annotation Cluster 7	1.68547	UP_SEQ_FEATURE	REGION:G1 motif	3	0.249792	0.0206313	MX2, MX1, GNAS	1030	5	21579	12.5703	1	0.66763	0.664329
			UP_SEQ_FEATURE	REGION:G2 motif	3	0.249792	0.0206313	MX2, MX1, GNAS	1030	5	21579	12.5703	1	0.66763	0.664329
			UP_SEQ_FEATURE	REGION:G3 motif	3	0.249792	0.0206313	MX2, MX1, GNAS	1030	5	21579	12.5703	1	0.66763	0.664329
			UP_SEQ_FEATURE	REGION:G4 motif	3	0.249792	0.0206313	MX2, MX1, GNAS	1030	5	21579	12.5703	1	0.66763	0.664329
			UP_SEQ_FEATURE	REGION:G5 motif	3	0.249792	0.0206313	MX2, MX1, GNAS	1030	5	21579	12.5703	1	0.66763	0.664329
DUC	Annotation Cluster 8	1.48469	UP_KW_BIOLOGICAL_PROCESS	KW-0641~Proline biosynthesis	3	0.249792	0.00623285	PYCR1, PYCR2, PYCR3	265	3	5692	21.4792	0.454733	0.400954	0.400954
			UP_SEQ_FEATURE	DOMAIN:Pyrroline-5-carboxylate reductase dimerisation	3	0.249792	0.00659908	PYCR1, PYCR2, PYCR3	1030	3	21579	20.9505	0.995282	0.35591	0.35415
			UP_KW_BIOLOGICAL_PROCESS	KW-0028~Amino-acid biosynthesis	5	0.41632	0.0082671	CBS, PYCR1, PYCR2, PHGDH, PYCR3	265	18	5692	5.96646	0.55302	0.400954	0.400954
			PIR_SUPERFAMILY	PIRSF000193:pyrroline-5-carboxylate reductase	3	0.249792	0.0113351	PYCR1, PYCR2, PYCR3	107	3	1681	15.7103	0.661416	1	1
			INTERPRO	IPR000304:Pyrroline-5-carboxylate reductase	3	0.249792	0.0146834	PYCR1, PYCR2, PYCR3	1000	4	19498	14.6235	1	1	0.996717
			GOTERM_MF_DIRECT	GO:0004735~pyrroline-5-carboxylate reductase activity	3	0.249792	0.0238293	PYCR1, PYCR2, PYCR3	815	5	15821	11.6474	1	1	1
			INTERPRO	IPR008927:6-phosphogluconate dehydrogenase, C-terminal-like	4	0.333056	0.0319517	CRYL1, PYCR1, PYCR2, PYCR3	1000	14	19498	5.57086	1	1	0.996717
			GOTERM_BP_DIRECT	GO:0055129~L-proline biosynthetic process	3	0.249792	0.0382155	PYCR1, PYCR2, PYCR3	809	6	14871	9.19098	1	1	1
			UP_SEQ_FEATURE	DOMAIN:Pyrroline-5-carboxylate reductase catalytic N-terminal	3	0.249792	0.0654435	PYCR1, PYCR2, PYCR3	1030	9	21579	6.9835	1	1	0.996287
			KEGG_PATHWAY	ssc01230:Biosynthesis of amino acids	7	0.582848	0.180673	CBS, PGAM2, PYCR1, PYCR2, GPT, PHGDH, PYCR3	479	72	9027	1.8322	1	1	1
			UP_KW_LIGAND	KW-0521~NADP	8	0.666112	0.276146	CBR2, H6PD, FASN, PYCR1, PYCR2, CYBA, NAXD, PYCR3	235	110	4872	1.50778	0.999915	1	1
			KEGG_PATHWAY	ssc00330:Arginine and proline metabolism	5	0.41632	0.283925	ALDH3A2, PYCR1, LOC110256626, PYCR2, PYCR3	479	51	9027	1.8476	1	1	1
DUC	Annotation Cluster 9	1.42808	SMART	SM00326:SH3	19	1.58201	0.0268959	SH3GLB2, DBNL, MIA3, ATP11A, MYO7A, BAIAP2, SAMSN1, VAV2, FUT8, FAM83F, BAIAP2L1, EFS, LCK, GRAP2, MCF2L, EPS8L2, GRAP, ARHGEF7, MAP3K11	520	211	9963	1.72527	0.999873	1	1
			UP_SEQ_FEATURE	DOMAIN:SH3	19	1.58201	0.0378651	SH3GLB2, DBNL, MIA3, ATP11A, MYO7A, BAIAP2, SAMSN1, VAV2, FUT8, BAIAP2L1, EFS, LCK, GRAP2, MCF2L, EPS8L2, GRAP, ARHGEF7, MAP3K11, PLEC	1030	239	21579	1.66552	1	1	0.996287
			INTERPRO	IPR001452:Src homology-3 domain	19	1.58201	0.0510303	SH3GLB2, DBNL, MIA3, ATP11A, MYO7A, BAIAP2, SAMSN1, VAV2, FUT8, FAM83F, BAIAP2L1, EFS, LCK, GRAP2, MCF2L, EPS8L2, GRAP, ARHGEF7, MAP3K11	1000	231	19498	1.60373	1	1	0.996717
KNP	Annotation Cluster 1	1.94626	UP_KW_LIGAND	KW-0067~ATP-binding	9	10.8434	0.000851518	ZRANB3, DNAH11, EPHA7, FANCM, ERCC6L2, KIT, DHX36, TRPM7, STK32C	14	925	4872	3.38595	0.00509824	0.0031025	0.0031025
			UP_KW_LIGAND	KW-0547~Nucleotide-binding	9	10.8434	0.00103417	ZRANB3, DNAH11, EPHA7, FANCM, ERCC6L2, KIT, DHX36, TRPM7, STK32C	14	951	4872	3.29338	0.00618898	0.0031025	0.0031025
			UP_SEQ_FEATURE	DOMAIN:Helicase C-terminal	4	4.81928	0.00451054	ZRANB3, FANCM, ERCC6L2, DHX36	68	107	21579	11.8631	0.375096	0.253355	0.253355
			UP_SEQ_FEATURE	DOMAIN:Helicase ATP-binding	4	4.81928	0.00487221	ZRANB3, FANCM, ERCC6L2, DHX36	68	110	21579	11.5396	0.398271	0.253355	0.253355
			INTERPRO	IPR001650:Helicase, C-terminal	4	4.81928	0.00538888	ZRANB3, FANCM, ERCC6L2, DHX36	65	108	19498	11.11	0.649456	0.53627	0.53627
			INTERPRO	IPR014001:Helicase, superfamily 1/2, ATP-binding domain	4	4.81928	0.00552855	ZRANB3, FANCM, ERCC6L2, DHX36	65	109	19498	11.008	0.658878	0.53627	0.53627
			SMART	SM00490:HELICc	4	4.81928	0.0106116	ZRANB3, FANCM, ERCC6L2, DHX36	44	106	9963	8.5446	0.521029	0.394849	0.394849
			SMART	SM00487:DEXDc	4	4.81928	0.0114449	ZRANB3, FANCM, ERCC6L2, DHX36	44	109	9963	8.30942	0.548081	0.394849	0.394849
			GOTERM_MF_DIRECT	GO:0005524~ATP binding	10	12.0482	0.0196959	ZRANB3, DNAH11, EPHA7, FANCM, ERBB4, ERCC6L2, KIT, DHX36, TRPM7, STK32C	49	1361	15821	2.37236	0.921624	0.84036	0.84036
			UP_KW_MOLECULAR_FUNCTION	KW-0378~Hydrolase	8	9.63855	0.114712	ZRANB3, USP8, USP15, INPP5A, FANCM, ERCC6L2, DHX36, OMA1	30	1292	8937	1.84458	0.952454	1	1
			UP_KW_MOLECULAR_FUNCTION	KW-0418~Kinase	5	6.0241	0.150052	EPHA7, ERBB4, KIT, TRPM7, STK32C	30	640	8937	2.32734	0.982828	1	1
			INTERPRO	IPR027417:P-loop containing nucleoside triphosphate hydrolase	6	7.22892	0.185944	ZRANB3, DNAH11, FANCM, ERCC6L2, DSEL, DHX36	65	924	19498	1.94785	1	1	1
KNP	Annotation Cluster 2	1.31301	INTERPRO	IPR018200:Peptidase C19, ubiquitin carboxyl-terminal hydrolase 2, conserved site	3	3.61446	0.0126555	USP8, USP15, USP50	65	52	19498	17.3059	0.915486	0.706896	0.706896
			INTERPRO	IPR001394:Peptidase C19, ubiquitin carboxyl-terminal hydrolase 2	3	3.61446	0.0145752	USP8, USP15, USP50	65	56	19498	16.0698	0.942063	0.706896	0.706896
			UP_SEQ_FEATURE	DOMAIN:USP	3	3.61446	0.01642	USP8, USP15, USP50	68	63	21579	15.1113	0.821265	0.569225	0.569225
			GOTERM_MF_DIRECT	GO:0004843~thiol-dependent ubiquitin-specific protease activity	3	3.61446	0.0323698	USP8, USP15, USP50	49	93	15821	10.4154	0.985181	1	1
			GOTERM_BP_DIRECT	GO:0006511~ubiquitin-dependent protein catabolic process	3	3.61446	0.149802	USP8, USP15, USP50	53	196	14871	4.29467	1	1	1
			GOTERM_CC_DIRECT	GO:0005829~cytosol	6	7.22892	0.901592	APBB1IP, USP8, USP15, TRIM4, DHX36, USP50	56	2494	17756	0.762802	1	1	1
WRH	Annotation Cluster 1	2.12018	UP_SEQ_FEATURE	DOMAIN:PHD-type	9	1.62162	0.000787403	RAI1, KDM4A, BRD1, DPF2, CXXC1, JADE1, PHRF1, TRIM66, PHF21B	472	90	21579	4.57182	0.325549	0.0984253	0.0984253
			SMART	SM00249:PHD	9	1.62162	0.000954872	RAI1, KDM4A, BRD1, DPF2, CXXC1, JADE1, PHRF1, TRIM66, PHF21B	229	89	9963	4.39954	0.169173	0.185245	0.185245
			INTERPRO	IPR001965:Zinc finger, PHD-type	9	1.62162	0.00112034	RAI1, KDM4A, BRD1, DPF2, CXXC1, JADE1, PHRF1, TRIM66, PHF21B	456	89	19498	4.32392	0.606929	0.933242	0.933242
			INTERPRO	IPR019787:Zinc finger, PHD-finger	7	1.26126	0.00863556	BRD1, DPF2, CXXC1, JADE1, PHRF1, TRIM66, PHF21B	456	76	19498	3.93831	0.999272	1	1
			INTERPRO	IPR011011:Zinc finger, FYVE/PHD-type	9	1.62162	0.0134256	KDM4A, BRD1, HGS, DPF2, CXXC1, JADE1, PHRF1, TRIM66, PHF21B	456	134	19498	2.87186	0.999987	1	1
			INTERPRO	IPR013083:Zinc finger, RING/FYVE/PHD-type	17	3.06306	0.0785945	KDM4A, BRD1, RNF25, CXXC1, JADE1, LOC110255327, PHRF1, PHF21B, ANAPC11, RAI1, HGS, TRIM3, DPF2, RNF166, TRIM66, TRIM67, RNF220	456	466	19498	1.55987	1	1	1
			INTERPRO	IPR019786:Zinc finger, PHD-type, conserved site	4	0.720721	0.187778	BRD1, CXXC1, JADE1, TRIM66	456	64	19498	2.67242	1	1	1
WRH	Annotation Cluster 2	1.60976	GOTERM_BP_DIRECT	GO:0071404~cellular response to low-density lipoprotein particle stimulus	4	0.720721	0.00232694	SYK, CD81, ITGB2, SOCS5	380	11	14871	14.2306	0.9629	1	1
			GOTERM_BP_DIRECT	GO:0031623~receptor internalization	4	0.720721	0.0401151	SYK, CD81, ITGB2, RAMP1	380	30	14871	5.21789	1	1	1
			GOTERM_MF_DIRECT	GO:0005178~integrin binding	5	0.900901	0.158717	CD151, SYK, CD81, ITGB2, P4HB	362	92	15821	2.37524	1	1	1
WRH	Annotation Cluster 3	1.50928	UP_KW_DOMAIN	KW-0433~Leucine-rich repeat	13	2.34234	0.0106757	RNH1, LRRC24, FLII, LRRC27, FBXL17, SCRIB, ELFN1, PIDD1, NLRP6, LRRTM3, LGR4, DRC3, FBXL6	273	249	12109	2.31574	0.218751	0.245542	0.245542
			INTERPRO	IPR001611:Leucine-rich repeat	14	2.52252	0.0136407	LRRC14, LRRC56, RNH1, LRRC24, FLII, LRRC27, FBXL17, TONSL, SCRIB, ELFN1, PIDD1, LRRTM3, LGR4, DRC3	456	277	19498	2.16109	0.999989	1	1
			SMART	SM00369:LRR_TYP	9	1.62162	0.075553	PIDD1, LRRC24, LRRTM3, LRRC27, FLII, SCRIB, ELFN1, DRC3, LGR4	229	193	9963	2.0288	1	1	1
			INTERPRO	IPR003591:Leucine-rich repeat, typical subtype	9	1.62162	0.0834463	PIDD1, LRRC24, LRRTM3, LRRC27, FLII, SCRIB, ELFN1, DRC3, LGR4	456	193	19498	1.99393	1	1	1
WRH	Annotation Cluster 4	1.45111	UP_SEQ_FEATURE	DOMAIN:VWFD	5	0.900901	0.00302832	MUC2, SUSD2, MUC5AC, MUC6	472	28	21579	8.16397	0.780512	0.25236	0.25236
			SMART	SM00216:VWD	4	0.720721	0.00634429	MUC2, SUSD2, MUC5AC	229	17	9963	10.2368	0.709082	0.565295	0.565295
			INTERPRO	IPR025155:WxxW domain	3	0.540541	0.00765878	MUC2, MUC5AC	456	6	19498	21.3794	0.998346	1	1
			INTERPRO	IPR001846:von Willebrand factor, type D domain	4	0.720721	0.00793619	MUC2, SUSD2, MUC5AC	456	18	19498	9.50195	0.998689	1	1
			INTERPRO	IPR002919:Trypsin Inhibitor-like, cysteine rich domain	3	0.540541	0.0259974	MUC2, MUC5AC	456	11	19498	11.6615	1	1	1
			SMART	SM00832:SM00832	3	0.540541	0.0344502	MUC2, MUC5AC	229	13	9963	10.04	0.998888	1	1
			INTERPRO	IPR014853:Uncharacterised domain, cysteine-rich	3	0.540541	0.0410837	MUC2, MUC5AC	456	14	19498	9.16259	1	1	1
			SMART	SM00215:VWC_out	3	0.540541	0.0506841	MUC2, MUC5AC	229	16	9963	8.15748	0.999959	1	1
			SMART	SM00041:CT	3	0.540541	0.0892973	MUC2, MUC5AC	229	22	9963	5.93271	1	1	1
			INTERPRO	IPR006207:Cystine knot, C-terminal	3	0.540541	0.107144	MUC2, MUC5AC	456	24	19498	5.34485	1	1	1
			UP_KW_LIGAND	KW-0186~Copper	4	0.720721	0.137087	MUC2, DBH, MUC5AC	113	56	4872	3.07965	0.981332	1	1
			SMART	SM00214:VWC	3	0.540541	0.207308	MUC2, MUC5AC	229	37	9963	3.52756	1	1	1
			INTERPRO	IPR001007:von Willebrand factor, type C	3	0.540541	0.230761	MUC2, MUC5AC	456	39	19498	3.28914	1	1	1

## Sheet: Table S4
Table S4. Comparison of CNVRs Identified in This Study with Previously Reported Pig CNVRs
CNVR	Chr	Start	End	Length	list	Num	List
CNVR_1	1	205163	1826726	1621564	DUC	4	Lin et al. (2024); Liu et al. (2024); Qiu et al. (2021); Wang et al. (2020)
CNVR_2	1	2216203	2519551	303349	DUC	3	Lin et al. (2024); Liu et al. (2024); Qiu et al. (2021)
CNVR_3	1	15728667	15778035	49369	WRH	1	Liu et al. (2024)
CNVR_4	1	22945118	23143307	198190	DUC	1	Liu et al. (2024)
CNVR_5	1	23437866	23571325	133460	WRH	1	Liu et al. (2024)
CNVR_6	1	23841955	24020779	178825	DUC	1	Liu et al. (2024)
CNVR_7	1	34483855	34635151	151297	DUC	0	Only_this_study
CNVR_8	1	35325545	35346704	21160	DUC	1	Liu et al. (2024)
CNVR_9	1	46051365	46327444	276080	KNP	2	Liu et al. (2024); Qiu et al. (2021)
CNVR_10	1	46327444	46442229	114786	DUC,KNP	1	Liu et al. (2024)
CNVR_11	1	46442229	46733048	290820	KNP	1	Liu et al. (2024)
CNVR_12	1	48193514	48212404	18891	DUC	2	Liu et al. (2024); Qiu et al. (2021)
CNVR_13	1	48617125	48649423	32299	DUC	2	Liu et al. (2024); Qiu et al. (2021)
CNVR_14	1	48649423	48870797	221375	DUC,WRH	2	Liu et al. (2024); Qiu et al. (2021)
CNVR_15	1	59374281	59464681	90401	DUC	1	Liu et al. (2024)
CNVR_16	1	60027416	60256431	229016	DUC	3	Lin et al. (2024); Liu et al. (2024); Qiu et al. (2021)
CNVR_17	1	60256431	60338211	81781	DUC,KNP	3	Lin et al. (2024); Liu et al. (2024); Qiu et al. (2021)
CNVR_18	1	60338211	60826036	487826	KNP	2	Liu et al. (2024); Qiu et al. (2021)
CNVR_19	1	61757457	61885245	127789	WRH	0	Only_this_study
CNVR_20	1	62307146	62371709	64564	KNP	0	Only_this_study
CNVR_21	1	62681226	62781138	99913	WRH	0	Only_this_study
CNVR_22	1	68488874	68525440	36567	KNP	0	Only_this_study
CNVR_23	1	68525440	68549249	23810	KNP,WRH	0	Only_this_study
CNVR_24	1	68549249	68876438	327190	DUC,KNP,WRH	1	Qiu et al. (2021)
CNVR_25	1	68876438	68903200	26763	WRH	1	Qiu et al. (2021)
CNVR_26	1	68995266	69035750	40485	WRH	1	Qiu et al. (2021)
CNVR_27	1	69035750	69083301	47552	DUC,WRH	1	Qiu et al. (2021)
CNVR_28	1	69083301	69151610	68310	WRH	1	Qiu et al. (2021)
CNVR_29	1	69277352	69353893	76542	DUC	1	Qiu et al. (2021)
CNVR_30	1	69353893	69582940	229048	DUC,WRH	2	Lin et al. (2024); Qiu et al. (2021)
CNVR_31	1	78692029	78967500	275472	DUC	1	Liu et al. (2024)
CNVR_32	1	87929177	87967508	38332	KNP	1	Liu et al. (2024)
CNVR_33	1	90963938	91192617	228680	DUC	1	Liu et al. (2024)
CNVR_34	1	91410496	91619073	208578	DUC,KNP	1	Liu et al. (2024)
CNVR_35	1	92633602	92829110	195509	WRH	1	Liu et al. (2024)
CNVR_36	1	99908988	99991986	82999	WRH	3	Dong et al. (2015); Liu et al. (2024); Wang et al. (2020)
CNVR_37	1	117583391	117735952	152562	DUC	0	Only_this_study
CNVR_38	1	121134328	121357034	222707	DUC,KNP	0	Only_this_study
CNVR_39	1	153586416	153645394	58979	DUC,WRH	1	Liu et al. (2024)
CNVR_40	1	154272344	154463118	190775	KNP	1	Liu et al. (2024)
CNVR_41	1	154463118	154656174	193057	DUC,KNP,WRH	1	Liu et al. (2024)
CNVR_42	1	154656174	155888898	1232725	KNP	2	Liu et al. (2024); Qiu et al. (2021)
CNVR_43	1	160210902	160594606	383705	DUC	1	Liu et al. (2024)
CNVR_44	1	170078932	170484762	405831	WRH	1	Liu et al. (2024)
CNVR_45	1	172957037	173053323	96287	KNP	2	Lin et al. (2024); Liu et al. (2024)
CNVR_46	1	173053323	173086704	33382	DUC,KNP,F1,WRH	2	Lin et al. (2024); Liu et al. (2024)
CNVR_47	1	173086704	173217029	130326	DUC,KNP,F1,F2,WRH	3	Lin et al. (2024); Liu et al. (2024); Qiu et al. (2021)
CNVR_48	1	173217029	173241334	24306	DUC,KNP,WRH	3	Lin et al. (2024); Liu et al. (2024); Qiu et al. (2021)
CNVR_49	1	175130260	175188329	58070	DUC	1	Qiu et al. (2021)
CNVR_50	1	175188329	175400321	211993	DUC,KNP	1	Qiu et al. (2021)
CNVR_51	1	177641009	177895170	254162	DUC	2	Liu et al. (2024); Qiu et al. (2021)
CNVR_52	1	181914049	181965674	51626	WRH	1	Liu et al. (2024)
CNVR_53	1	197821440	197924447	103008	DUC,WRH	2	Lin et al. (2024); Liu et al. (2024)
CNVR_54	1	197924447	197974601	50155	DUC	2	Lin et al. (2024); Liu et al. (2024)
CNVR_55	1	204069711	204700013	630303	DUC	1	Liu et al. (2024)
CNVR_56	1	219441602	219527570	85969	DUC	0	Only_this_study
CNVR_57	1	226879335	227152202	272868	DUC,KNP	1	Liu et al. (2024)
CNVR_58	1	227152202	227201465	49264	DUC	1	Liu et al. (2024)
CNVR_59	1	227305858	227445863	140006	WRH	1	Liu et al. (2024)
CNVR_60	1	244886914	244953973	67060	WRH	1	Liu et al. (2024)
CNVR_61	1	251805595	251824144	18550	WRH	0	Only_this_study
CNVR_62	1	253634431	253690579	56149	DUC,KNP,WRH	0	Only_this_study
CNVR_63	1	262547956	262645873	97918	DUC	3	Lin et al. (2024); Liu et al. (2024); Qiu et al. (2021)
CNVR_64	1	262939016	263022859	83844	DUC	3	Lin et al. (2024); Liu et al. (2024); Qiu et al. (2021)
CNVR_65	1	263022859	263139174	116316	DUC,WRH	3	Lin et al. (2024); Liu et al. (2024); Qiu et al. (2021)
CNVR_66	1	267010107	267104265	94159	DUC	2	Liu et al. (2024); Qiu et al. (2021)
CNVR_67	1	268194189	268290308	96120	DUC	1	Qiu et al. (2021)
CNVR_68	1	268309448	268333174	23727	DUC	1	Qiu et al. (2021)
CNVR_69	1	269313413	269470717	157305	DUC	2	Liu et al. (2024); Qiu et al. (2021)
CNVR_70	1	269710467	269869873	159407	DUC	1	Liu et al. (2024)
CNVR_71	1	270920337	270988558	68222	DUC	2	Liu et al. (2024); Qiu et al. (2021)
CNVR_72	1	271286545	271534151	247607	DUC	2	Lin et al. (2024); Liu et al. (2024)
CNVR_73	1	272378805	272501080	122276	DUC	2	Liu et al. (2024); Qiu et al. (2021)
CNVR_74	1	272761422	272795916	34495	DUC	3	Lin et al. (2024); Liu et al. (2024); Qiu et al. (2021)
CNVR_75	1	272921032	273164804	243773	DUC	3	Lin et al. (2024); Liu et al. (2024); Qiu et al. (2021)
CNVR_76	1	273164804	273779189	614386	DUC,WRH	3	Lin et al. (2024); Liu et al. (2024); Qiu et al. (2021)
CNVR_77	1	273779189	273801498	22310	WRH	3	Lin et al. (2024); Liu et al. (2024); Qiu et al. (2021)
CNVR_78	1	273801498	273823491	21994	DUC,WRH	2	Liu et al. (2024); Qiu et al. (2021)
CNVR_79	1	273823491	274093226	269736	DUC	3	Lin et al. (2024); Liu et al. (2024); Qiu et al. (2021)
CNVR_80	2	1307	70114	68808	DUC	3	Liu et al. (2024); Qiu et al. (2021); Wang et al. (2020)
CNVR_81	2	70114	462961	392848	DUC,WRH	4	Lin et al. (2024); Liu et al. (2024); Qiu et al. (2021); Wang et al. (2020)
CNVR_82	2	462961	1010974	548014	WRH	3	Liu et al. (2024); Qiu et al. (2021); Wang et al. (2020)
CNVR_83	2	1631673	1786591	154919	WRH	2	Liu et al. (2024); Qiu et al. (2021)
CNVR_84	2	1786591	2380018	593428	DUC,WRH	3	Lin et al. (2024); Liu et al. (2024); Qiu et al. (2021)
CNVR_85	2	4660620	4833904	173285	WRH	0	Only_this_study
CNVR_86	2	5827995	5900258	72264	DUC	0	Only_this_study
CNVR_87	2	6375850	6591019	215170	DUC	2	Liu et al. (2024); Qiu et al. (2021)
CNVR_88	2	6591019	6922800	331782	DUC,WRH	2	Liu et al. (2024); Qiu et al. (2021)
CNVR_89	2	6922800	6949635	26836	DUC	1	Qiu et al. (2021)
CNVR_90	2	7158018	7363073	205056	DUC	3	Lin et al. (2024); Liu et al. (2024); Qiu et al. (2021)
CNVR_91	2	7394804	7566564	171761	DUC	1	Liu et al. (2024)
CNVR_92	2	7751749	8092941	341193	DUC	1	Liu et al. (2024)
CNVR_93	2	9360168	9379441	19274	DUC,KNP,WRH	3	Liu et al. (2024); Qiu et al. (2021); Wang et al. (2020)
CNVR_94	2	9379441	9435996	56556	WRH	2	Liu et al. (2024); Qiu et al. (2021)
CNVR_95	2	10828319	10965056	136738	DUC	2	Liu et al. (2024); Qiu et al. (2021)
CNVR_96	2	14369681	14466042	96362	DUC	2	Lin et al. (2024); Liu et al. (2024)
CNVR_97	2	16349635	16448564	98930	DUC	2	Liu et al. (2024); Qiu et al. (2021)
CNVR_98	2	19138048	19247659	109612	DUC	0	Only_this_study
CNVR_99	2	23268493	23472679	204187	DUC,WRH	2	Liu et al. (2024); Qiu et al. (2021)
CNVR_100	2	29678046	29933455	255410	DUC	2	Liu et al. (2024); Qiu et al. (2021)
CNVR_101	2	32888307	32964000	75694	WRH	0	Only_this_study
CNVR_102	2	33784550	33867742	83193	DUC,WRH	1	Liu et al. (2024)
CNVR_103	2	34639880	34736874	96995	DUC	1	Qiu et al. (2021)
CNVR_104	2	36053951	36125000	71050	DUC	0	Only_this_study
CNVR_105	2	36125000	36157522	32523	DUC,KNP,WRH	0	Only_this_study
CNVR_106	2	36157522	36235392	77871	WRH	0	Only_this_study
CNVR_107	2	43102031	43154000	51970	DUC	1	Liu et al. (2024)
CNVR_108	2	43889455	43939161	49707	WRH	1	Liu et al. (2024)
CNVR_109	2	66984362	66999589	15228	DUC	1	Liu et al. (2024)
CNVR_110	2	71325641	71588075	262435	DUC	1	Liu et al. (2024)
CNVR_111	2	75003177	75116277	113101	DUC	0	Only_this_study
CNVR_112	2	84412999	84453836	40838	DUC,KNP,WRH	0	Only_this_study
CNVR_113	2	87424485	87499318	74834	DUC	1	Liu et al. (2024)
CNVR_114	2	87596607	87662401	65795	WRH	1	Liu et al. (2024)
CNVR_115	2	89091511	89229463	137953	DUC	1	Lin et al. (2024)
CNVR_116	2	90457954	90528947	70994	DUC	0	Only_this_study
CNVR_117	2	92431131	92530970	99840	DUC	0	Only_this_study
CNVR_118	2	96622232	96682590	60359	DUC,WRH	2	Liu et al. (2024); Qiu et al. (2021)
CNVR_119	2	99059798	99225599	165802	DUC,WRH	2	Liu et al. (2024); Qiu et al. (2021)
CNVR_120	2	99225599	99356152	130554	WRH	2	Liu et al. (2024); Qiu et al. (2021)
CNVR_121	2	99356152	99738391	382240	DUC,WRH	2	Liu et al. (2024); Qiu et al. (2021)
CNVR_122	2	99738391	99940238	201848	WRH	1	Liu et al. (2024)
CNVR_123	2	105850077	105981809	131733	WRH	2	Liu et al. (2024); Qiu et al. (2021)
CNVR_124	2	105981809	106135493	153685	DUC,WRH	3	Lin et al. (2024); Liu et al. (2024); Qiu et al. (2021)
CNVR_125	2	110028175	110097590	69416	KNP,WRH	2	Liu et al. (2024); Wang et al. (2020)
CNVR_126	2	110173914	110358071	184158	WRH	2	Liu et al. (2024); Wang et al. (2020)
CNVR_127	2	110522109	110645324	123216	DUC	1	Liu et al. (2024)
CNVR_128	2	111359812	111790038	430227	DUC,WRH	3	Lin et al. (2024); Liu et al. (2024); Qiu et al. (2021)
CNVR_129	2	111790038	112028407	238370	DUC,KNP	3	Lin et al. (2024); Liu et al. (2024); Qiu et al. (2021)
CNVR_130	2	113333168	113506541	173374	WRH	1	Liu et al. (2024)
CNVR_131	2	113957651	114024984	67334	DUC	1	Liu et al. (2024)
CNVR_132	2	114436438	115286286	849849	DUC	2	Liu et al. (2024); Qiu et al. (2021)
CNVR_133	2	121418983	122234831	815849	DUC	2	Lin et al. (2024); Liu et al. (2024)
CNVR_134	2	122716513	122799602	83090	DUC	1	Lin et al. (2024)
CNVR_135	2	123466553	123498892	32340	DUC	1	Qiu et al. (2021)
CNVR_136	2	124887708	124913161	25454	DUC	1	Liu et al. (2024)
CNVR_137	2	124913161	124966025	52865	DUC,WRH	1	Liu et al. (2024)
CNVR_138	2	131146564	131175399	28836	WRH	0	Only_this_study
CNVR_139	2	136705204	136797723	92520	DUC	1	Liu et al. (2024)
CNVR_140	2	139527968	139741258	213291	WRH	1	Liu et al. (2024)
CNVR_141	2	142838754	142875903	37150	WRH	1	Liu et al. (2024)
CNVR_142	2	142875903	142913973	38071	DUC,WRH	1	Liu et al. (2024)
CNVR_143	2	149466993	149478174	11182	WRH	1	Liu et al. (2024)
CNVR_144	2	149644358	149719736	75379	DUC	2	Liu et al. (2024); Wang et al. (2020)
CNVR_145	2	150459717	150596395	136679	DUC	1	Qiu et al. (2021)
CNVR_146	2	150874928	151629606	754679	DUC	3	Lin et al. (2024); Liu et al. (2024); Qiu et al. (2021)
CNVR_147	3	1152277	1469908	317632	WRH	4	Lin et al. (2024); Liu et al. (2024); Qiu et al. (2021); Wang et al. (2020)
CNVR_148	3	1469908	1735102	265195	DUC,WRH	4	Lin et al. (2024); Liu et al. (2024); Qiu et al. (2021); Wang et al. (2020)
CNVR_149	3	1735102	1984754	249653	DUC	3	Liu et al. (2024); Qiu et al. (2021); Wang et al. (2020)
CNVR_150	3	1984754	2009990	25237	DUC,WRH	2	Liu et al. (2024); Qiu et al. (2021)
CNVR_151	3	2009990	2037807	27818	DUC	3	Liu et al. (2024); Qiu et al. (2021); Wang et al. (2020)
CNVR_152	3	5344693	5727481	382789	DUC	2	Liu et al. (2024); Wang et al. (2020)
CNVR_153	3	5978000	6037740	59741	DUC	2	Lin et al. (2024); Wang et al. (2020)
CNVR_154	3	6715352	6726553	11202	DUC,KNP,WRH	1	Liu et al. (2024)
CNVR_155	3	6726553	6742334	15782	DUC,WRH	1	Liu et al. (2024)
CNVR_156	3	7765801	7958849	193049	KNP	1	Liu et al. (2024)
CNVR_157	3	7958849	7967739	8891	KNP,WRH	0	Only_this_study
CNVR_158	3	12566871	12592843	25973	KNP	1	Liu et al. (2024)
CNVR_159	3	18040704	18191970	151267	DUC	1	Liu et al. (2024)
CNVR_160	3	19133175	19252547	119373	DUC	2	Liu et al. (2024); Qiu et al. (2021)
CNVR_161	3	24176936	24284469	107534	KNP	1	Liu et al. (2024)
CNVR_162	3	40274078	40427375	153298	DUC,WRH	1	Liu et al. (2024)
CNVR_163	3	45566367	45666800	100434	WRH	1	Liu et al. (2024)
CNVR_164	3	60616179	61017470	401292	DUC	1	Liu et al. (2024)
CNVR_165	3	65233089	65353339	120251	DUC,WRH	1	Liu et al. (2024)
CNVR_166	3	65353339	65464686	111348	WRH	1	Liu et al. (2024)
CNVR_167	3	65554648	65686642	131995	WRH	2	Liu et al. (2024); Qiu et al. (2021)
CNVR_168	3	89223852	89373476	149625	KNP	2	Liu et al. (2024); Qiu et al. (2021)
CNVR_169	3	93771724	94110331	338608	WRH	1	Liu et al. (2024)
CNVR_170	3	94248187	94320255	72069	KNP,WRH	1	Liu et al. (2024)
CNVR_171	3	101184214	101320798	136585	DUC,KNP	1	Liu et al. (2024)
CNVR_172	3	104841355	104870261	28907	DUC	1	Liu et al. (2024)
CNVR_173	3	104870261	104942084	71824	DUC,WRH	1	Liu et al. (2024)
CNVR_174	3	104942084	105033562	91479	DUC	2	Liu et al. (2024); Qiu et al. (2021)
CNVR_175	3	107499025	107763552	264528	WRH	2	Liu et al. (2024); Qiu et al. (2021)
CNVR_176	3	120075138	120122433	47296	WRH	2	Qiu et al. (2021); Wang et al. (2020)
CNVR_177	3	125617503	126013505	396003	DUC	0	Only_this_study
CNVR_178	3	126493542	126540189	46648	DUC	0	Only_this_study
CNVR_179	3	132064992	132297223	232232	DUC	3	Lin et al. (2024); Liu et al. (2024); Qiu et al. (2021)
CNVR_180	4	207386	274403	67018	WRH	3	Lin et al. (2024); Liu et al. (2024); Qiu et al. (2021)
CNVR_181	4	274403	1232672	958270	DUC,WRH	4	Lin et al. (2024); Liu et al. (2024); Qiu et al. (2021); Wang et al. (2020)
CNVR_182	4	1232672	1449044	216373	DUC	3	Liu et al. (2024); Qiu et al. (2021); Wang et al. (2020)
CNVR_183	4	3135957	3309211	173255	DUC	2	Liu et al. (2024); Qiu et al. (2021)
CNVR_184	4	3844265	3901731	57467	DUC	2	Dong et al. (2015); Qiu et al. (2021)
CNVR_185	4	4049560	4097786	48227	DUC,WRH	1	Qiu et al. (2021)
CNVR_186	4	17019586	17041571	21986	DUC,KNP	2	Liu et al. (2024); Qiu et al. (2021)
CNVR_187	4	17041571	17178526	136956	DUC,KNP,WRH	2	Liu et al. (2024); Qiu et al. (2021)
CNVR_188	4	17178526	17197051	18526	DUC,WRH	1	Liu et al. (2024)
CNVR_189	4	17197051	17261647	64597	WRH	1	Liu et al. (2024)
CNVR_190	4	24682584	24790031	107448	DUC	1	Qiu et al. (2021)
CNVR_191	4	25262720	25309312	46593	DUC,WRH	0	Only_this_study
CNVR_192	4	25309312	25414838	105527	DUC,KNP,WRH	0	Only_this_study
CNVR_193	4	25940696	26135721	195026	WRH	0	Only_this_study
CNVR_194	4	26748926	26817911	68986	WRH	0	Only_this_study
CNVR_195	4	32152901	32280522	127622	KNP,WRH	0	Only_this_study
CNVR_196	4	32280522	32367314	86793	WRH	0	Only_this_study
CNVR_197	4	37081660	37209494	127835	DUC,WRH	1	Liu et al. (2024)
CNVR_198	4	38992535	39096275	103741	WRH	2	Liu et al. (2024); Qiu et al. (2021)
CNVR_199	4	48963516	49047386	83871	WRH	1	Liu et al. (2024)
CNVR_200	4	49047386	49626558	579173	DUC,KNP,WRH	2	Lin et al. (2024); Liu et al. (2024)
CNVR_201	4	51304100	51408248	104149	DUC	0	Only_this_study
CNVR_202	4	57769246	57945043	175798	DUC	1	Liu et al. (2024)
CNVR_203	4	60457497	60750431	292935	DUC	2	Lin et al. (2024); Liu et al. (2024)
CNVR_204	4	70022189	70145331	123143	DUC	1	Liu et al. (2024)
CNVR_205	4	77090571	77192065	101495	DUC	2	Liu et al. (2024); Qiu et al. (2021)
CNVR_206	4	101458668	101536590	77923	DUC	1	Liu et al. (2024)
CNVR_207	4	114395892	114629350	233459	DUC	2	Liu et al. (2024); Qiu et al. (2021)
CNVR_208	4	115634826	115646806	11981	DUC	1	Liu et al. (2024)
CNVR_209	4	115646806	115732172	85367	DUC,KNP,WRH	1	Liu et al. (2024)
CNVR_210	4	125861094	125880057	18964	DUC	0	Only_this_study
CNVR_211	4	127939092	128019716	80625	DUC	1	Liu et al. (2024)
CNVR_212	5	663244	1245918	582675	WRH	4	Lin et al. (2024); Liu et al. (2024); Qiu et al. (2021); Wang et al. (2020)
CNVR_213	5	1245918	1398467	152550	DUC,WRH	2	Liu et al. (2024); Qiu et al. (2021)
CNVR_214	5	1398467	1465490	67024	WRH	2	Liu et al. (2024); Qiu et al. (2021)
CNVR_215	5	1625788	1674237	48450	WRH	0	Only_this_study
CNVR_216	5	2680863	2741951	61089	DUC,WRH	2	Liu et al. (2024); Qiu et al. (2021)
CNVR_217	5	2741951	2914528	172578	WRH	2	Liu et al. (2024); Qiu et al. (2021)
CNVR_218	5	4370896	4697813	326918	DUC,WRH	3	Lin et al. (2024); Liu et al. (2024); Qiu et al. (2021)
CNVR_219	5	4697813	4713576	15764	DUC	3	Lin et al. (2024); Liu et al. (2024); Qiu et al. (2021)
CNVR_220	5	5290427	5383332	92906	DUC	2	Liu et al. (2024); Qiu et al. (2021)
CNVR_221	5	8339176	8681385	342210	DUC	3	Lin et al. (2024); Liu et al. (2024); Qiu et al. (2021)
CNVR_222	5	14575654	14639267	63614	DUC	0	Only_this_study
CNVR_223	5	17316265	17361928	45664	DUC	1	Qiu et al. (2021)
CNVR_224	5	17361928	17395442	33515	DUC,WRH	1	Qiu et al. (2021)
CNVR_225	5	17395442	17405634	10193	DUC	1	Qiu et al. (2021)
CNVR_226	5	20633522	20644705	11184	DUC,WRH	1	Liu et al. (2024)
CNVR_227	5	20644705	20785694	140990	DUC,KNP,WRH	1	Liu et al. (2024)
CNVR_228	5	20785694	20918414	132721	DUC,WRH	1	Liu et al. (2024)
CNVR_229	5	20918414	20994447	76034	DUC	1	Liu et al. (2024)
CNVR_230	5	25129318	25348080	218763	DUC	1	Liu et al. (2024)
CNVR_231	5	26928548	27080638	152091	DUC,KNP	1	Liu et al. (2024)
CNVR_232	5	36679589	36858468	178880	DUC,KNP,WRH	1	Liu et al. (2024)
CNVR_233	5	36858468	36953856	95389	KNP,WRH	2	Lin et al. (2024); Liu et al. (2024)
CNVR_234	5	36953856	36982522	28667	WRH	2	Lin et al. (2024); Liu et al. (2024)
CNVR_235	5	37286967	37422475	135509	KNP	5	Dong et al. (2015); Lin et al. (2024); Liu et al. (2024); Qiu et al. (2021); Wang et al. (2020)
CNVR_236	5	37422475	37589785	167311	DUC,KNP,WRH	5	Dong et al. (2015); Lin et al. (2024); Liu et al. (2024); Qiu et al. (2021); Wang et al. (2020)
CNVR_237	5	40291525	40505005	213481	DUC,KNP,WRH	1	Liu et al. (2024)
CNVR_238	5	40505005	40804197	299193	WRH	1	Liu et al. (2024)
CNVR_239	5	40804197	41078366	274170	DUC,KNP,WRH	1	Liu et al. (2024)
CNVR_240	5	45329380	45613387	284008	WRH	4	Dong et al. (2015); Liu et al. (2024); Qiu et al. (2021); Wang et al. (2020)
CNVR_241	5	46663166	46820804	157639	WRH	1	Liu et al. (2024)
CNVR_242	5	60115369	60332693	217325	KNP,WRH	1	Liu et al. (2024)
CNVR_243	5	60332693	60360536	27844	WRH	1	Liu et al. (2024)
CNVR_244	5	60462452	60489710	27259	WRH	1	Liu et al. (2024)
CNVR_245	5	63436211	63549234	113024	DUC	1	Liu et al. (2024)
CNVR_246	5	66602445	66998856	396412	DUC	0	Only_this_study
CNVR_247	5	78122302	78209926	87625	DUC	4	Dong et al. (2015); Liu et al. (2024); Qiu et al. (2021); Wang et al. (2020)
CNVR_248	5	87297254	87336370	39117	KNP	2	Lin et al. (2024); Liu et al. (2024)
CNVR_249	5	90560242	90594040	33799	WRH	0	Only_this_study
CNVR_250	5	95377091	95460754	83664	DUC	1	Liu et al. (2024)
CNVR_251	5	95963561	95986242	22682	WRH	0	Only_this_study
CNVR_252	5	95986242	96023373	37132	KNP,WRH	0	Only_this_study
CNVR_253	5	96023373	96197534	174162	DUC,KNP,WRH	1	Liu et al. (2024)
CNVR_254	5	98245670	98338767	93098	DUC	1	Liu et al. (2024)
CNVR_255	5	99737407	99796113	58707	KNP	4	Dong et al. (2015); Lin et al. (2024); Qiu et al. (2021); Wang et al. (2020)
CNVR_256	5	100738617	100788092	49476	DUC	3	Dong et al. (2015); Qiu et al. (2021); Wang et al. (2020)
CNVR_257	5	101455103	102107494	652392	WRH	1	Liu et al. (2024)
CNVR_258	6	298090	326820	28731	WRH	5	Dong et al. (2015); Lin et al. (2024); Liu et al. (2024); Qiu et al. (2021); Wang et al. (2020)
CNVR_259	6	326820	489077	162258	DUC,WRH	5	Dong et al. (2015); Lin et al. (2024); Liu et al. (2024); Qiu et al. (2021); Wang et al. (2020)
CNVR_260	6	489077	874827	385751	DUC	5	Dong et al. (2015); Lin et al. (2024); Liu et al. (2024); Qiu et al. (2021); Wang et al. (2020)
CNVR_261	6	874827	1069771	194945	DUC,WRH	5	Dong et al. (2015); Lin et al. (2024); Liu et al. (2024); Qiu et al. (2021); Wang et al. (2020)
CNVR_262	6	2848501	2873515	25015	DUC	4	Dong et al. (2015); Lin et al. (2024); Qiu et al. (2021); Wang et al. (2020)
CNVR_263	6	3281952	3475230	193279	WRH	4	Dong et al. (2015); Liu et al. (2024); Qiu et al. (2021); Wang et al. (2020)
CNVR_264	6	3475230	3738101	262872	DUC,WRH	5	Dong et al. (2015); Lin et al. (2024); Liu et al. (2024); Qiu et al. (2021); Wang et al. (2020)
CNVR_265	6	3738101	3789349	51249	WRH	5	Dong et al. (2015); Lin et al. (2024); Liu et al. (2024); Qiu et al. (2021); Wang et al. (2020)
CNVR_266	6	14852580	14913448	60869	DUC	2	Liu et al. (2024); Wang et al. (2020)
CNVR_267	6	23156762	23397699	240938	WRH	3	Dong et al. (2015); Qiu et al. (2021); Wang et al. (2020)
CNVR_268	6	48051149	48149583	98435	DUC	3	Dong et al. (2015); Qiu et al. (2021); Wang et al. (2020)
CNVR_269	6	51295918	51368645	72728	DUC	1	Liu et al. (2024)
CNVR_270	6	52916236	53301047	384812	DUC	1	Liu et al. (2024)
CNVR_271	6	54530101	54827092	296992	DUC	4	Dong et al. (2015); Liu et al. (2024); Qiu et al. (2021); Wang et al. (2020)
CNVR_272	6	63336711	63566418	229708	DUC	5	Dong et al. (2015); Lin et al. (2024); Liu et al. (2024); Qiu et al. (2021); Wang et al. (2020)
CNVR_273	6	63566418	63596920	30503	DUC,WRH	5	Dong et al. (2015); Lin et al. (2024); Liu et al. (2024); Qiu et al. (2021); Wang et al. (2020)
CNVR_274	6	63596920	63673824	76905	DUC	5	Dong et al. (2015); Lin et al. (2024); Liu et al. (2024); Qiu et al. (2021); Wang et al. (2020)
CNVR_275	6	67224887	67301889	77003	DUC,WRH	5	Dong et al. (2015); Lin et al. (2024); Liu et al. (2024); Qiu et al. (2021); Wang et al. (2020)
CNVR_276	6	67301889	67473232	171344	DUC	5	Dong et al. (2015); Lin et al. (2024); Liu et al. (2024); Qiu et al. (2021); Wang et al. (2020)
CNVR_277	6	69640206	70030615	390410	DUC	1	Liu et al. (2024)
CNVR_278	6	71877417	71914594	37178	DUC	3	Dong et al. (2015); Qiu et al. (2021); Wang et al. (2020)
CNVR_279	6	88654714	88728580	73867	DUC	4	Dong et al. (2015); Liu et al. (2024); Qiu et al. (2021); Wang et al. (2020)
CNVR_280	6	88853338	88895392	42055	DUC	1	Liu et al. (2024)
CNVR_281	6	104413267	104489721	76455	WRH	0	Only_this_study
CNVR_282	6	108033469	108061282	27814	WRH	1	Liu et al. (2024)
CNVR_283	6	129137301	129234456	97156	WRH	1	Liu et al. (2024)
CNVR_284	6	131101648	131175703	74056	WRH	5	Dong et al. (2015); Lin et al. (2024); Liu et al. (2024); Qiu et al. (2021); Wang et al. (2020)
CNVR_285	6	133318049	133613074	295026	DUC	0	Only_this_study
CNVR_286	6	135482612	135593180	110569	DUC	4	Dong et al. (2015); Lin et al. (2024); Qiu et al. (2021); Wang et al. (2020)
CNVR_287	6	142728405	142971376	242972	DUC	5	Dong et al. (2015); Lin et al. (2024); Liu et al. (2024); Qiu et al. (2021); Wang et al. (2020)
CNVR_288	6	150356811	150472264	115454	DUC	0	Only_this_study
CNVR_289	6	152041686	152207716	166031	WRH	3	Dong et al. (2015); Qiu et al. (2021); Wang et al. (2020)
CNVR_290	6	153823337	153902958	79622	KNP	1	Liu et al. (2024)
CNVR_291	6	157593364	157678299	84936	DUC	4	Dong et al. (2015); Liu et al. (2024); Qiu et al. (2021); Wang et al. (2020)
CNVR_292	6	166292962	166338242	45281	WRH	1	Liu et al. (2024)
CNVR_293	6	166590184	166851305	261122	WRH	4	Dong et al. (2015); Liu et al. (2024); Qiu et al. (2021); Wang et al. (2020)
CNVR_294	6	167474009	167620415	146407	WRH	1	Liu et al. (2024)
CNVR_295	6	167620415	167886218	265804	DUC,WRH	2	Lin et al. (2024); Liu et al. (2024)
CNVR_296	6	170213370	170366022	152653	DUC	1	Liu et al. (2024)
CNVR_297	7	195737	2071414	1875678	DUC	5	Dong et al. (2015); Lin et al. (2024); Liu et al. (2024); Qiu et al. (2021); Wang et al. (2020)
CNVR_298	7	4448429	4555188	106760	DUC	5	Dong et al. (2015); Lin et al. (2024); Liu et al. (2024); Qiu et al. (2021); Wang et al. (2020)
CNVR_299	7	14958637	14987093	28457	DUC	0	Only_this_study
CNVR_300	7	21876987	21926288	49302	DUC,WRH	4	Dong et al. (2015); Liu et al. (2024); Qiu et al. (2021); Wang et al. (2020)
CNVR_301	7	21926288	21940477	14190	DUC	4	Dong et al. (2015); Liu et al. (2024); Qiu et al. (2021); Wang et al. (2020)
CNVR_302	7	25205405	25258968	53564	DUC	4	Dong et al. (2015); Liu et al. (2024); Qiu et al. (2021); Wang et al. (2020)
CNVR_303	7	25809680	25846982	37303	DUC,WRH	1	Dong et al. (2015)
CNVR_304	7	25846982	26206557	359576	DUC	2	Dong et al. (2015); Liu et al. (2024)
CNVR_305	7	29822044	29927034	104991	DUC,WRH	4	Dong et al. (2015); Liu et al. (2024); Qiu et al. (2021); Wang et al. (2020)
CNVR_306	7	29927034	30250906	323873	DUC	4	Dong et al. (2015); Liu et al. (2024); Qiu et al. (2021); Wang et al. (2020)
CNVR_307	7	42816571	42952142	135572	WRH	0	Only_this_study
CNVR_308	7	49239326	49272646	33321	WRH	4	Dong et al. (2015); Liu et al. (2024); Qiu et al. (2021); Wang et al. (2020)
CNVR_309	7	56764018	57045969	281952	WRH	1	Liu et al. (2024)
CNVR_310	7	71250276	71626349	376074	DUC,KNP,WRH	3	Dong et al. (2015); Qiu et al. (2021); Wang et al. (2020)
CNVR_311	7	71626349	71703103	76755	KNP,WRH	3	Dong et al. (2015); Qiu et al. (2021); Wang et al. (2020)
CNVR_312	7	71703103	71727466	24364	KNP	3	Dong et al. (2015); Qiu et al. (2021); Wang et al. (2020)
CNVR_313	7	73678890	73869303	190414	DUC	0	Only_this_study
CNVR_314	7	75669363	75792278	122916	DUC	3	Dong et al. (2015); Qiu et al. (2021); Wang et al. (2020)
CNVR_315	7	76235795	76285196	49402	WRH	0	Only_this_study
CNVR_316	7	76588601	76650147	61547	WRH	1	Liu et al. (2024)
CNVR_317	7	76650147	76746127	95981	DUC,WRH	1	Liu et al. (2024)
CNVR_318	7	76746127	76860082	113956	WRH	1	Liu et al. (2024)
CNVR_319	7	83186900	83243374	56475	WRH	0	Only_this_study
CNVR_320	7	89383892	89430642	46751	WRH	5	Dong et al. (2015); Lin et al. (2024); Liu et al. (2024); Qiu et al. (2021); Wang et al. (2020)
CNVR_321	7	89430642	89503338	72697	DUC,WRH	4	Dong et al. (2015); Lin et al. (2024); Qiu et al. (2021); Wang et al. (2020)
CNVR_322	7	89503338	89602164	98827	DUC,KNP,WRH	4	Dong et al. (2015); Lin et al. (2024); Qiu et al. (2021); Wang et al. (2020)
CNVR_323	7	106449610	106499128	49519	DUC	0	Only_this_study
CNVR_324	7	120940526	121439147	498622	DUC	5	Dong et al. (2015); Lin et al. (2024); Liu et al. (2024); Qiu et al. (2021); Wang et al. (2020)
CNVR_325	8	586381	695598	109218	DUC,WRH	5	Dong et al. (2015); Lin et al. (2024); Liu et al. (2024); Qiu et al. (2021); Wang et al. (2020)
CNVR_326	8	695598	794886	99289	DUC,KNP,WRH	5	Dong et al. (2015); Lin et al. (2024); Liu et al. (2024); Qiu et al. (2021); Wang et al. (2020)
CNVR_327	8	794886	1305983	511098	DUC	5	Dong et al. (2015); Lin et al. (2024); Liu et al. (2024); Qiu et al. (2021); Wang et al. (2020)
CNVR_328	8	1903173	2104234	201062	DUC	5	Dong et al. (2015); Lin et al. (2024); Liu et al. (2024); Qiu et al. (2021); Wang et al. (2020)
CNVR_329	8	2332002	2751642	419641	DUC	5	Dong et al. (2015); Lin et al. (2024); Liu et al. (2024); Qiu et al. (2021); Wang et al. (2020)
CNVR_330	8	3528034	4079901	551868	DUC	5	Dong et al. (2015); Lin et al. (2024); Liu et al. (2024); Qiu et al. (2021); Wang et al. (2020)
CNVR_331	8	4633971	4748400	114430	DUC	4	Dong et al. (2015); Liu et al. (2024); Qiu et al. (2021); Wang et al. (2020)
CNVR_332	8	6196333	6268952	72620	DUC	4	Dong et al. (2015); Liu et al. (2024); Qiu et al. (2021); Wang et al. (2020)
CNVR_333	8	19078528	19110021	31494	WRH	1	Liu et al. (2024)
CNVR_334	8	20198603	20418362	219760	WRH	1	Liu et al. (2024)
CNVR_335	8	22276902	22339691	62790	WRH	2	Lin et al. (2024); Liu et al. (2024)
CNVR_336	8	23111564	23234438	122875	DUC	5	Dong et al. (2015); Lin et al. (2024); Liu et al. (2024); Qiu et al. (2021); Wang et al. (2020)
CNVR_337	8	25453818	25502130	48313	DUC,KNP,F1,F2,WRH	1	Liu et al. (2024)
CNVR_338	8	25502130	25533610	31481	DUC,KNP,F1,WRH	1	Liu et al. (2024)
CNVR_339	8	26395004	26668180	273177	DUC,WRH	1	Liu et al. (2024)
CNVR_340	8	26668180	26696816	28637	WRH	1	Liu et al. (2024)
CNVR_341	8	26897969	27049588	151620	WRH	1	Liu et al. (2024)
CNVR_342	8	34060277	35194135	1133859	DUC	1	Liu et al. (2024)
CNVR_343	8	41165057	41335365	170309	KNP	1	Liu et al. (2024)
CNVR_344	8	41335365	41412283	76919	KNP,WRH	1	Liu et al. (2024)
CNVR_345	8	41412283	41581729	169447	DUC,KNP,WRH	1	Liu et al. (2024)
CNVR_346	8	49885972	49999639	113668	DUC	1	Liu et al. (2024)
CNVR_347	8	62946158	63198475	252318	WRH	1	Liu et al. (2024)
CNVR_348	8	64423091	64609771	186681	DUC	4	Dong et al. (2015); Liu et al. (2024); Qiu et al. (2021); Wang et al. (2020)
CNVR_349	8	94181470	94284301	102832	DUC,KNP,WRH	0	Only_this_study
CNVR_350	8	94284301	94300162	15862	DUC,KNP	0	Only_this_study
CNVR_351	8	95866299	96030135	163837	DUC	1	Liu et al. (2024)
CNVR_352	8	96030135	96122114	91980	DUC,WRH	1	Liu et al. (2024)
CNVR_353	8	96122114	96256545	134432	WRH	1	Liu et al. (2024)
CNVR_354	8	101859319	101993967	134649	DUC,WRH	1	Liu et al. (2024)
CNVR_355	8	101993967	102109270	115304	DUC	0	Only_this_study
CNVR_356	8	103184699	103235327	50629	DUC	0	Only_this_study
CNVR_357	8	103422813	103487980	65168	DUC	4	Dong et al. (2015); Liu et al. (2024); Qiu et al. (2021); Wang et al. (2020)
CNVR_358	8	106369969	106386610	16642	DUC,WRH	4	Dong et al. (2015); Liu et al. (2024); Qiu et al. (2021); Wang et al. (2020)
CNVR_359	8	106386610	106430727	44118	DUC,KNP,WRH	4	Dong et al. (2015); Liu et al. (2024); Qiu et al. (2021); Wang et al. (2020)
CNVR_360	8	119027793	119114489	86697	DUC	1	Lin et al. (2024)
CNVR_361	8	119794211	119925553	131343	DUC	0	Only_this_study
CNVR_362	8	122235171	122501257	266087	DUC	4	Dong et al. (2015); Liu et al. (2024); Qiu et al. (2021); Wang et al. (2020)
CNVR_363	8	127402186	127511535	109350	DUC	0	Only_this_study
CNVR_364	8	127570675	127796913	226239	DUC	3	Dong et al. (2015); Qiu et al. (2021); Wang et al. (2020)
CNVR_365	8	128933544	128961418	27875	DUC	3	Dong et al. (2015); Qiu et al. (2021); Wang et al. (2020)
CNVR_366	8	129578770	129648650	69881	DUC	0	Only_this_study
CNVR_367	9	619847	701030	81184	DUC	5	Dong et al. (2015); Lin et al. (2024); Liu et al. (2024); Qiu et al. (2021); Wang et al. (2020)
CNVR_368	9	701030	777437	76408	DUC,WRH	5	Dong et al. (2015); Lin et al. (2024); Liu et al. (2024); Qiu et al. (2021); Wang et al. (2020)
CNVR_369	9	777437	842276	64840	DUC	4	Dong et al. (2015); Liu et al. (2024); Qiu et al. (2021); Wang et al. (2020)
CNVR_370	9	842276	1018664	176389	WRH	4	Dong et al. (2015); Liu et al. (2024); Qiu et al. (2021); Wang et al. (2020)
CNVR_371	9	1018664	1189700	171037	DUC,WRH	4	Dong et al. (2015); Liu et al. (2024); Qiu et al. (2021); Wang et al. (2020)
CNVR_372	9	2210850	2332225	121376	DUC	4	Dong et al. (2015); Liu et al. (2024); Qiu et al. (2021); Wang et al. (2020)
CNVR_373	9	3265881	3281757	15877	DUC	4	Dong et al. (2015); Liu et al. (2024); Qiu et al. (2021); Wang et al. (2020)
CNVR_374	9	3281757	3317697	35941	DUC,WRH	4	Dong et al. (2015); Liu et al. (2024); Qiu et al. (2021); Wang et al. (2020)
CNVR_375	9	3317697	3432846	115150	DUC	4	Dong et al. (2015); Liu et al. (2024); Qiu et al. (2021); Wang et al. (2020)
CNVR_376	9	10418988	10434300	15313	DUC	5	Dong et al. (2015); Lin et al. (2024); Liu et al. (2024); Qiu et al. (2021); Wang et al. (2020)
CNVR_377	9	11197677	11306715	109039	DUC	4	Dong et al. (2015); Liu et al. (2024); Qiu et al. (2021); Wang et al. (2020)
CNVR_378	9	16320163	16343559	23397	DUC	3	Dong et al. (2015); Qiu et al. (2021); Wang et al. (2020)
CNVR_379	9	30740505	30856635	116131	DUC	0	Only_this_study
CNVR_380	9	32527313	32588095	60783	WRH	1	Liu et al. (2024)
CNVR_381	9	32588095	32724581	136487	DUC,WRH	1	Liu et al. (2024)
CNVR_382	9	46519348	46562043	42696	DUC	0	Only_this_study
CNVR_383	9	58295944	58362611	66668	DUC	1	Liu et al. (2024)
CNVR_384	9	68749081	68940984	191904	DUC	1	Liu et al. (2024)
CNVR_385	9	79846286	80054812	208527	DUC,WRH	1	Liu et al. (2024)
CNVR_386	9	84566529	84646647	80119	KNP	4	Dong et al. (2015); Liu et al. (2024); Qiu et al. (2021); Wang et al. (2020)
CNVR_387	9	84646647	84696142	49496	DUC,KNP,WRH	4	Dong et al. (2015); Liu et al. (2024); Qiu et al. (2021); Wang et al. (2020)
CNVR_388	9	84696142	84766584	70443	WRH	4	Dong et al. (2015); Liu et al. (2024); Qiu et al. (2021); Wang et al. (2020)
CNVR_389	9	87270101	87360726	90626	DUC	1	Liu et al. (2024)
CNVR_390	9	90386168	90476353	90186	WRH	2	Lin et al. (2024); Liu et al. (2024)
CNVR_391	9	90476353	90489333	12981	KNP,WRH	2	Lin et al. (2024); Liu et al. (2024)
CNVR_392	9	91795200	92010219	215020	WRH	1	Liu et al. (2024)
CNVR_393	9	96241306	96389173	147868	DUC	1	Liu et al. (2024)
CNVR_394	9	98059641	98092850	33210	DUC	0	Only_this_study
CNVR_395	9	98092850	98158280	65431	DUC,WRH	0	Only_this_study
CNVR_396	9	100939592	101035688	96097	DUC	1	Liu et al. (2024)
CNVR_397	9	101035688	101388124	352437	DUC,WRH	4	Dong et al. (2015); Liu et al. (2024); Qiu et al. (2021); Wang et al. (2020)
CNVR_398	9	101388124	101513551	125428	DUC	4	Dong et al. (2015); Liu et al. (2024); Qiu et al. (2021); Wang et al. (2020)
CNVR_399	9	110873107	111016330	143224	DUC	1	Liu et al. (2024)
CNVR_400	9	112440139	112559811	119673	DUC,KNP	1	Liu et al. (2024)
CNVR_401	9	131016532	131226919	210388	WRH	4	Dong et al. (2015); Liu et al. (2024); Qiu et al. (2021); Wang et al. (2020)
CNVR_402	9	134979981	135158922	178942	DUC	4	Dong et al. (2015); Liu et al. (2024); Qiu et al. (2021); Wang et al. (2020)
CNVR_403	9	135187034	135323815	136782	DUC	4	Dong et al. (2015); Liu et al. (2024); Qiu et al. (2021); Wang et al. (2020)
CNVR_404	9	138646172	138818693	172522	DUC	1	Liu et al. (2024)
CNVR_405	10	2303520	2409947	106428	WRH	4	Dong et al. (2015); Liu et al. (2024); Qiu et al. (2021); Wang et al. (2020)
CNVR_406	10	3307553	3516880	209328	WRH	2	Lin et al. (2024); Liu et al. (2024)
CNVR_407	10	3516880	3572114	55235	DUC,WRH	1	Liu et al. (2024)
CNVR_408	10	3572114	3816256	244143	WRH	2	Lin et al. (2024); Liu et al. (2024)
CNVR_409	10	3816256	3896281	80026	DUC,WRH	2	Lin et al. (2024); Liu et al. (2024)
CNVR_410	10	7104536	7265042	160507	DUC	4	Dong et al. (2015); Liu et al. (2024); Qiu et al. (2021); Wang et al. (2020)
CNVR_411	10	7265042	7366679	101638	DUC,WRH	4	Dong et al. (2015); Liu et al. (2024); Qiu et al. (2021); Wang et al. (2020)
CNVR_412	10	7366679	7400199	33521	DUC	4	Dong et al. (2015); Liu et al. (2024); Qiu et al. (2021); Wang et al. (2020)
CNVR_413	10	7400199	7518959	118761	WRH	1	Liu et al. (2024)
CNVR_414	10	8179249	8290217	110969	DUC	1	Liu et al. (2024)
CNVR_415	10	11301419	11569455	268037	DUC	1	Liu et al. (2024)
CNVR_416	10	13694095	13985130	291036	DUC	4	Dong et al. (2015); Liu et al. (2024); Qiu et al. (2021); Wang et al. (2020)
CNVR_417	10	23673344	23884732	211389	WRH	5	Dong et al. (2015); Lin et al. (2024); Liu et al. (2024); Qiu et al. (2021); Wang et al. (2020)
CNVR_418	10	23884732	23962688	77957	DUC,WRH	5	Dong et al. (2015); Lin et al. (2024); Liu et al. (2024); Qiu et al. (2021); Wang et al. (2020)
CNVR_419	10	23962688	23996663	33976	WRH	4	Dong et al. (2015); Liu et al. (2024); Qiu et al. (2021); Wang et al. (2020)
CNVR_420	10	26155201	26234382	79182	KNP	0	Only_this_study
CNVR_421	10	34403622	34489832	86211	DUC	1	Liu et al. (2024)
CNVR_422	10	37436127	37506242	70116	DUC	1	Liu et al. (2024)
CNVR_423	10	49183370	49216416	33047	KNP,WRH	1	Liu et al. (2024)
CNVR_424	10	54936339	55013104	76766	DUC	0	Only_this_study
CNVR_425	10	56601064	56660377	59314	WRH	1	Liu et al. (2024)
CNVR_426	10	60386143	60465974	79832	DUC	1	Liu et al. (2024)
CNVR_427	10	64840438	64873499	33062	DUC	3	Dong et al. (2015); Qiu et al. (2021); Wang et al. (2020)
CNVR_428	10	66759466	66965660	206195	DUC	1	Liu et al. (2024)
CNVR_429	10	68176988	68734014	557027	DUC	4	Dong et al. (2015); Liu et al. (2024); Qiu et al. (2021); Wang et al. (2020)
CNVR_430	11	778632	1094385	315754	DUC	5	Dong et al. (2015); Lin et al. (2024); Liu et al. (2024); Qiu et al. (2021); Wang et al. (2020)
CNVR_431	11	2625827	2740811	114985	DUC	5	Dong et al. (2015); Lin et al. (2024); Liu et al. (2024); Qiu et al. (2021); Wang et al. (2020)
CNVR_432	11	5314305	5357635	43331	DUC	1	Liu et al. (2024)
CNVR_433	11	11094441	11380338	285898	DUC	4	Dong et al. (2015); Liu et al. (2024); Qiu et al. (2021); Wang et al. (2020)
CNVR_434	11	28025985	28141830	115846	DUC	0	Only_this_study
CNVR_435	11	29167716	30525951	1358236	DUC	5	Dong et al. (2015); Lin et al. (2024); Liu et al. (2024); Qiu et al. (2021); Wang et al. (2020)
CNVR_436	11	30525951	30650099	124149	DUC,WRH	4	Dong et al. (2015); Liu et al. (2024); Qiu et al. (2021); Wang et al. (2020)
CNVR_437	11	30899908	31096169	196262	DUC	1	Liu et al. (2024)
CNVR_438	11	37534836	37918841	384006	DUC,KNP,WRH	3	Dong et al. (2015); Qiu et al. (2021); Wang et al. (2020)
CNVR_439	11	39881058	39959370	78313	DUC,KNP,WRH	3	Dong et al. (2015); Qiu et al. (2021); Wang et al. (2020)
CNVR_440	11	39959370	40023260	63891	DUC,KNP	3	Dong et al. (2015); Qiu et al. (2021); Wang et al. (2020)
CNVR_441	11	41306886	41328254	21369	WRH	3	Dong et al. (2015); Qiu et al. (2021); Wang et al. (2020)
CNVR_442	11	41328254	41414301	86048	DUC,WRH	5	Dong et al. (2015); Lin et al. (2024); Liu et al. (2024); Qiu et al. (2021); Wang et al. (2020)
CNVR_443	11	41414301	41476323	62023	DUC,KNP,WRH	4	Dong et al. (2015); Lin et al. (2024); Qiu et al. (2021); Wang et al. (2020)
CNVR_444	11	41414301	41476323	62023	F2	4	Dong et al. (2015); Lin et al. (2024); Qiu et al. (2021); Wang et al. (2020)
CNVR_445	11	41476323	41655691	179369	DUC,WRH	4	Dong et al. (2015); Lin et al. (2024); Qiu et al. (2021); Wang et al. (2020)
CNVR_446	11	41655691	41678741	23051	DUC	4	Dong et al. (2015); Lin et al. (2024); Qiu et al. (2021); Wang et al. (2020)
CNVR_447	11	53006042	53067025	60984	DUC	0	Only_this_study
CNVR_448	11	56097741	56286515	188775	WRH	0	Only_this_study
CNVR_449	11	57012870	57240391	227522	DUC,WRH	1	Lin et al. (2024)
CNVR_450	11	57012870	57240391	227522	F1,F2	1	Lin et al. (2024)
CNVR_451	11	59153609	59306064	152456	WRH	4	Dong et al. (2015); Lin et al. (2024); Qiu et al. (2021); Wang et al. (2020)
CNVR_452	11	59662662	59979739	317078	WRH	3	Dong et al. (2015); Qiu et al. (2021); Wang et al. (2020)
CNVR_453	11	61449443	61631032	181590	WRH	4	Dong et al. (2015); Liu et al. (2024); Qiu et al. (2021); Wang et al. (2020)
CNVR_454	11	64790246	65019703	229458	DUC,WRH	5	Dong et al. (2015); Lin et al. (2024); Liu et al. (2024); Qiu et al. (2021); Wang et al. (2020)
CNVR_455	11	69108203	69338167	229965	DUC	1	Liu et al. (2024)
CNVR_456	11	77085643	77908970	823328	DUC	5	Dong et al. (2015); Lin et al. (2024); Liu et al. (2024); Qiu et al. (2021); Wang et al. (2020)
CNVR_457	11	78172214	78818926	646713	DUC	5	Dong et al. (2015); Lin et al. (2024); Liu et al. (2024); Qiu et al. (2021); Wang et al. (2020)
CNVR_458	12	248447	518346	269900	DUC	5	Dong et al. (2015); Lin et al. (2024); Liu et al. (2024); Qiu et al. (2021); Wang et al. (2020)
CNVR_459	12	518346	824959	306614	DUC,WRH	5	Dong et al. (2015); Lin et al. (2024); Liu et al. (2024); Qiu et al. (2021); Wang et al. (2020)
CNVR_460	12	824959	1053995	229037	DUC	5	Dong et al. (2015); Lin et al. (2024); Liu et al. (2024); Qiu et al. (2021); Wang et al. (2020)
CNVR_461	12	1053995	1168802	114808	DUC,WRH	4	Dong et al. (2015); Liu et al. (2024); Qiu et al. (2021); Wang et al. (2020)
CNVR_462	12	1168802	1447000	278199	WRH	5	Dong et al. (2015); Lin et al. (2024); Liu et al. (2024); Qiu et al. (2021); Wang et al. (2020)
CNVR_463	12	1447000	1543547	96548	DUC,WRH	5	Dong et al. (2015); Lin et al. (2024); Liu et al. (2024); Qiu et al. (2021); Wang et al. (2020)
CNVR_464	12	1543547	1893069	349523	DUC	4	Dong et al. (2015); Liu et al. (2024); Qiu et al. (2021); Wang et al. (2020)
CNVR_465	12	3060017	3673576	613560	WRH	4	Dong et al. (2015); Liu et al. (2024); Qiu et al. (2021); Wang et al. (2020)
CNVR_466	12	4224484	4371327	146844	DUC	5	Dong et al. (2015); Lin et al. (2024); Liu et al. (2024); Qiu et al. (2021); Wang et al. (2020)
CNVR_467	12	17980440	17999019	18580	KNP,WRH	1	Liu et al. (2024)
CNVR_468	12	17999019	18015865	16847	WRH	1	Liu et al. (2024)
CNVR_469	12	18276290	18598973	322684	DUC	4	Dong et al. (2015); Liu et al. (2024); Qiu et al. (2021); Wang et al. (2020)
CNVR_470	12	23842286	24043448	201163	DUC	5	Dong et al. (2015); Lin et al. (2024); Liu et al. (2024); Qiu et al. (2021); Wang et al. (2020)
CNVR_471	12	27584666	27631633	46968	DUC	1	Liu et al. (2024)
CNVR_472	12	29285185	29340775	55591	DUC	1	Liu et al. (2024)
CNVR_473	12	30459555	30479960	20406	DUC	5	Dong et al. (2015); Lin et al. (2024); Liu et al. (2024); Qiu et al. (2021); Wang et al. (2020)
CNVR_474	12	32128334	32148171	19838	DUC	0	Only_this_study
CNVR_475	12	35716520	35829580	113061	DUC	4	Dong et al. (2015); Liu et al. (2024); Qiu et al. (2021); Wang et al. (2020)
CNVR_476	12	44953028	45054818	101791	DUC	4	Dong et al. (2015); Liu et al. (2024); Qiu et al. (2021); Wang et al. (2020)
CNVR_477	12	45181631	45346083	164453	DUC	1	Liu et al. (2024)
CNVR_478	12	45346083	45384825	38743	DUC,WRH	1	Liu et al. (2024)
CNVR_479	12	45384825	45415984	31160	DUC	1	Liu et al. (2024)
CNVR_480	12	54394388	54394869	482	DUC	0	Only_this_study
CNVR_481	12	58763715	58787247	23533	DUC	1	Liu et al. (2024)
CNVR_482	12	59868397	60021902	153506	DUC	2	Lin et al. (2024); Liu et al. (2024)
CNVR_483	12	60152741	60317715	164975	DUC,WRH	2	Lin et al. (2024); Liu et al. (2024)
CNVR_484	12	60317715	60382490	64776	DUC	2	Lin et al. (2024); Liu et al. (2024)
CNVR_485	12	60423264	60999657	576394	WRH	5	Dong et al. (2015); Lin et al. (2024); Liu et al. (2024); Qiu et al. (2021); Wang et al. (2020)
CNVR_486	13	536957	677353	140397	DUC	1	Liu et al. (2024)
CNVR_487	13	7206950	7257091	50142	DUC	1	Liu et al. (2024)
CNVR_488	13	8966952	9242873	275922	DUC	4	Dong et al. (2015); Liu et al. (2024); Qiu et al. (2021); Wang et al. (2020)
CNVR_489	13	13819224	13855477	36254	DUC	4	Dong et al. (2015); Liu et al. (2024); Qiu et al. (2021); Wang et al. (2020)
CNVR_490	13	13931334	14023480	92147	DUC,WRH	1	Liu et al. (2024)
CNVR_491	13	21073217	21124020	50804	DUC	0	Only_this_study
CNVR_492	13	40459109	40463926	4818	DUC	1	Liu et al. (2024)
CNVR_493	13	40463926	40514371	50446	DUC,WRH	1	Liu et al. (2024)
CNVR_494	13	40514371	40654412	140042	DUC	1	Liu et al. (2024)
CNVR_495	13	40722671	40812256	89586	DUC	1	Liu et al. (2024)
CNVR_496	13	44697751	44762255	64505	DUC	1	Liu et al. (2024)
CNVR_497	13	63579366	63680518	101153	DUC	3	Dong et al. (2015); Qiu et al. (2021); Wang et al. (2020)
CNVR_498	13	73639021	73698496	59476	WRH	4	Dong et al. (2015); Liu et al. (2024); Qiu et al. (2021); Wang et al. (2020)
CNVR_499	13	94311761	94406785	95025	DUC,KNP	1	Liu et al. (2024)
CNVR_500	13	95759261	96214733	455473	WRH	1	Liu et al. (2024)
CNVR_501	13	113300043	113497247	197205	WRH	1	Liu et al. (2024)
CNVR_502	13	114107018	114155891	48874	DUC	0	Only_this_study
CNVR_503	13	115485851	115503460	17610	DUC	1	Liu et al. (2024)
CNVR_504	13	137120772	137209916	89145	DUC	1	Liu et al. (2024)
CNVR_505	13	144300350	144346821	46472	DUC	0	Only_this_study
CNVR_506	13	148928467	149139352	210886	DUC,WRH	4	Dong et al. (2015); Liu et al. (2024); Qiu et al. (2021); Wang et al. (2020)
CNVR_507	13	148928467	149139352	210886	F2	4	Dong et al. (2015); Liu et al. (2024); Qiu et al. (2021); Wang et al. (2020)
CNVR_508	13	158002953	158289535	286583	DUC,KNP,WRH	1	Dong et al. (2015)
CNVR_509	13	160745027	161540686	795660	DUC	1	Liu et al. (2024)
CNVR_510	13	167388231	167530491	142261	DUC	2	Liu et al. (2024); Wang et al. (2020)
CNVR_511	13	169718678	169785768	67091	DUC,KNP,WRH	0	Only_this_study
CNVR_512	13	169785768	169821142	35375	DUC	0	Only_this_study
CNVR_513	13	171602187	171655758	53572	DUC	0	Only_this_study
CNVR_514	13	177386304	177464038	77735	DUC	1	Liu et al. (2024)
CNVR_515	13	177575147	177618944	43798	WRH	4	Dong et al. (2015); Liu et al. (2024); Qiu et al. (2021); Wang et al. (2020)
CNVR_516	13	178379207	178404475	25269	WRH	1	Liu et al. (2024)
CNVR_517	13	178523169	178616546	93378	DUC,WRH	1	Liu et al. (2024)
CNVR_518	13	179159711	179480219	320509	DUC	4	Dong et al. (2015); Liu et al. (2024); Qiu et al. (2021); Wang et al. (2020)
CNVR_519	13	184225516	184636222	410707	DUC	3	Dong et al. (2015); Qiu et al. (2021); Wang et al. (2020)
CNVR_520	13	185104190	185131500	27311	WRH	3	Dong et al. (2015); Qiu et al. (2021); Wang et al. (2020)
CNVR_521	13	185131500	185268121	136622	DUC,KNP,WRH	4	Dong et al. (2015); Liu et al. (2024); Qiu et al. (2021); Wang et al. (2020)
CNVR_522	13	187610584	187614604	4021	WRH	0	Only_this_study
CNVR_523	13	190339174	190585987	246814	DUC	0	Only_this_study
CNVR_524	13	203329171	203372139	42969	DUC,KNP,WRH	2	Lin et al. (2024); Liu et al. (2024)
CNVR_525	13	203329171	203372139	42969	F2	2	Lin et al. (2024); Liu et al. (2024)
CNVR_526	13	204766289	204845516	79228	DUC	3	Dong et al. (2015); Qiu et al. (2021); Wang et al. (2020)
CNVR_527	13	205336372	205415686	79315	DUC	4	Dong et al. (2015); Liu et al. (2024); Qiu et al. (2021); Wang et al. (2020)
CNVR_528	13	205987622	206900945	913324	DUC	4	Dong et al. (2015); Liu et al. (2024); Qiu et al. (2021); Wang et al. (2020)
CNVR_529	13	207265708	207467372	201665	DUC	4	Dong et al. (2015); Liu et al. (2024); Qiu et al. (2021); Wang et al. (2020)
CNVR_530	13	207467372	207771882	304511	DUC,WRH	5	Dong et al. (2015); Lin et al. (2024); Liu et al. (2024); Qiu et al. (2021); Wang et al. (2020)
CNVR_531	14	434651	525441	90791	WRH	5	Dong et al. (2015); Lin et al. (2024); Liu et al. (2024); Qiu et al. (2021); Wang et al. (2020)
CNVR_532	14	2129002	2370054	241053	WRH	4	Dong et al. (2015); Liu et al. (2024); Qiu et al. (2021); Wang et al. (2020)
CNVR_533	14	8587185	8704937	117753	DUC,KNP,WRH	5	Dong et al. (2015); Lin et al. (2024); Liu et al. (2024); Qiu et al. (2021); Wang et al. (2020)
CNVR_534	14	17196356	17241437	45082	DUC	1	Liu et al. (2024)
CNVR_535	14	23155896	23440812	284917	DUC	3	Dong et al. (2015); Qiu et al. (2021); Wang et al. (2020)
CNVR_536	14	23611137	23614640	3504	DUC	0	Only_this_study
CNVR_537	14	24912403	25013151	100749	DUC	4	Dong et al. (2015); Liu et al. (2024); Qiu et al. (2021); Wang et al. (2020)
CNVR_538	14	27829711	27878097	48387	DUC	0	Only_this_study
CNVR_539	14	44417104	44506467	89364	WRH	3	Dong et al. (2015); Qiu et al. (2021); Wang et al. (2020)
CNVR_540	14	49120251	49399508	279258	DUC	3	Dong et al. (2015); Qiu et al. (2021); Wang et al. (2020)
CNVR_541	14	49399508	49497102	97595	DUC,WRH	4	Dong et al. (2015); Lin et al. (2024); Qiu et al. (2021); Wang et al. (2020)
CNVR_542	14	49497102	49579997	82896	WRH	4	Dong et al. (2015); Lin et al. (2024); Qiu et al. (2021); Wang et al. (2020)
CNVR_543	14	49579997	49830854	250858	DUC,WRH	4	Dong et al. (2015); Lin et al. (2024); Qiu et al. (2021); Wang et al. (2020)
CNVR_544	14	49830854	49928066	97213	DUC	3	Dong et al. (2015); Qiu et al. (2021); Wang et al. (2020)
CNVR_545	14	51113679	51174528	60850	WRH	3	Dong et al. (2015); Qiu et al. (2021); Wang et al. (2020)
CNVR_546	14	51183662	51670987	487326	DUC	5	Dong et al. (2015); Lin et al. (2024); Liu et al. (2024); Qiu et al. (2021); Wang et al. (2020)
CNVR_547	14	52457870	52525157	67288	DUC	1	Liu et al. (2024)
CNVR_548	14	52800535	52968032	167498	WRH	1	Liu et al. (2024)
CNVR_549	14	57936163	58008984	72822	WRH	1	Liu et al. (2024)
CNVR_550	14	58872212	59497467	625256	WRH	1	Liu et al. (2024)
CNVR_551	14	59712299	59716279	3981	WRH	0	Only_this_study
CNVR_552	14	62600000	62682801	82802	DUC	1	Liu et al. (2024)
CNVR_553	14	62924711	62979347	54637	DUC	1	Liu et al. (2024)
CNVR_554	14	69076616	69576192	499577	DUC	3	Dong et al. (2015); Qiu et al. (2021); Wang et al. (2020)
CNVR_555	14	70216594	70524003	307410	WRH	0	Only_this_study
CNVR_556	14	70524003	70694350	170348	DUC,WRH	0	Only_this_study
CNVR_557	14	70694350	70750857	56508	DUC	1	Liu et al. (2024)
CNVR_558	14	72657517	72901799	244283	WRH	1	Dong et al. (2015)
CNVR_559	14	76453887	76634176	180290	DUC	4	Dong et al. (2015); Liu et al. (2024); Qiu et al. (2021); Wang et al. (2020)
CNVR_560	14	82793381	83084191	290811	WRH	4	Dong et al. (2015); Liu et al. (2024); Qiu et al. (2021); Wang et al. (2020)
CNVR_561	14	84679125	84794724	115600	DUC	1	Liu et al. (2024)
CNVR_562	14	85855723	85939483	83761	DUC	0	Only_this_study
CNVR_563	14	93663208	93791977	128770	WRH	0	Only_this_study
CNVR_564	14	94241640	94262728	21089	DUC	3	Dong et al. (2015); Qiu et al. (2021); Wang et al. (2020)
CNVR_565	14	96179900	96231140	51241	WRH	4	Dong et al. (2015); Liu et al. (2024); Qiu et al. (2021); Wang et al. (2020)
CNVR_566	14	96277615	96391104	113490	DUC,KNP	4	Dong et al. (2015); Liu et al. (2024); Qiu et al. (2021); Wang et al. (2020)
CNVR_567	14	96758908	96825151	66244	DUC	4	Dong et al. (2015); Liu et al. (2024); Qiu et al. (2021); Wang et al. (2020)
CNVR_568	14	96825151	96833105	7955	DUC,WRH	4	Dong et al. (2015); Liu et al. (2024); Qiu et al. (2021); Wang et al. (2020)
CNVR_569	14	96833105	96940755	107651	DUC,KNP,WRH	4	Dong et al. (2015); Liu et al. (2024); Qiu et al. (2021); Wang et al. (2020)
CNVR_570	14	106363149	106632155	269007	DUC,WRH	1	Liu et al. (2024)
CNVR_571	14	110536742	110597379	60638	DUC	4	Dong et al. (2015); Liu et al. (2024); Qiu et al. (2021); Wang et al. (2020)
CNVR_572	14	112815936	112867916	51981	DUC	1	Liu et al. (2024)
CNVR_573	14	116441243	116492539	51297	DUC	0	Only_this_study
CNVR_574	14	118697367	118758299	60933	WRH	4	Dong et al. (2015); Liu et al. (2024); Qiu et al. (2021); Wang et al. (2020)
CNVR_575	14	125439236	125482014	42779	DUC,WRH	1	Liu et al. (2024)
CNVR_576	14	125482014	125514580	32567	WRH	0	Only_this_study
CNVR_577	14	130311873	130367324	55452	KNP	1	Liu et al. (2024)
CNVR_578	14	138542277	139248582	706306	DUC	1	Liu et al. (2024)
CNVR_579	14	140345970	140473390	127421	DUC,WRH	4	Dong et al. (2015); Liu et al. (2024); Qiu et al. (2021); Wang et al. (2020)
CNVR_580	14	140473390	141173643	700254	DUC,KNP,WRH	5	Dong et al. (2015); Lin et al. (2024); Liu et al. (2024); Qiu et al. (2021); Wang et al. (2020)
CNVR_581	14	141173643	141243695	70053	DUC,WRH	5	Dong et al. (2015); Lin et al. (2024); Liu et al. (2024); Qiu et al. (2021); Wang et al. (2020)
CNVR_582	15	70164	83392	13229	DUC	2	Liu et al. (2024); Wang et al. (2020)
CNVR_583	15	5145859	5176975	31117	DUC	4	Dong et al. (2015); Liu et al. (2024); Qiu et al. (2021); Wang et al. (2020)
CNVR_584	15	5724523	5980909	256387	WRH	4	Dong et al. (2015); Liu et al. (2024); Qiu et al. (2021); Wang et al. (2020)
CNVR_585	15	7818834	7863114	44281	DUC	0	Only_this_study
CNVR_586	15	7863114	7895355	32242	DUC,KNP	0	Only_this_study
CNVR_587	15	7895355	7957037	61683	KNP	0	Only_this_study
CNVR_588	15	10201210	10345692	144483	DUC	1	Wang et al. (2020)
CNVR_589	15	12021045	12094123	73079	DUC,WRH	3	Dong et al. (2015); Qiu et al. (2021); Wang et al. (2020)
CNVR_590	15	12021045	12094123	73079	F1	3	Dong et al. (2015); Qiu et al. (2021); Wang et al. (2020)
CNVR_591	15	12094123	12206738	112616	WRH	3	Dong et al. (2015); Qiu et al. (2021); Wang et al. (2020)
CNVR_592	15	13842873	14112100	269228	DUC	1	Liu et al. (2024)
CNVR_593	15	14367667	14536830	169164	DUC	1	Liu et al. (2024)
CNVR_594	15	16457030	16559018	101989	KNP	4	Dong et al. (2015); Liu et al. (2024); Qiu et al. (2021); Wang et al. (2020)
CNVR_595	15	18401076	18437561	36486	WRH	0	Only_this_study
CNVR_596	15	21432640	21509059	76420	DUC,WRH	1	Liu et al. (2024)
CNVR_597	15	26531034	26583013	51980	DUC,WRH	1	Liu et al. (2024)
CNVR_598	15	26583013	26656137	73125	DUC	1	Liu et al. (2024)
CNVR_599	15	42332773	42408840	76068	DUC	0	Only_this_study
CNVR_600	15	43240382	43387579	147198	DUC	0	Only_this_study
CNVR_601	15	51666764	51745458	78695	WRH	0	Only_this_study
CNVR_602	15	59013330	59120789	107460	WRH	1	Liu et al. (2024)
CNVR_603	15	62383961	62505663	121703	WRH	4	Dong et al. (2015); Liu et al. (2024); Qiu et al. (2021); Wang et al. (2020)
CNVR_604	15	62505663	62648679	143017	DUC,KNP,WRH	4	Dong et al. (2015); Liu et al. (2024); Qiu et al. (2021); Wang et al. (2020)
CNVR_605	15	62648679	62798884	150206	KNP	4	Dong et al. (2015); Liu et al. (2024); Qiu et al. (2021); Wang et al. (2020)
CNVR_606	15	66277711	66443432	165722	DUC,KNP	1	Liu et al. (2024)
CNVR_607	15	67914643	68057732	143090	DUC,WRH	1	Liu et al. (2024)
CNVR_608	15	96841845	97124379	282535	KNP	0	Only_this_study
CNVR_609	15	97839975	97862127	22153	DUC	0	Only_this_study
CNVR_610	15	97862127	98413443	551317	DUC,KNP	0	Only_this_study
CNVR_611	15	98413443	98543180	129738	DUC	0	Only_this_study
CNVR_612	15	113457226	113507678	50453	KNP	3	Dong et al. (2015); Qiu et al. (2021); Wang et al. (2020)
CNVR_613	15	113507678	113673502	165825	KNP,WRH	3	Dong et al. (2015); Qiu et al. (2021); Wang et al. (2020)
CNVR_614	15	113673502	113776780	103279	KNP	3	Dong et al. (2015); Qiu et al. (2021); Wang et al. (2020)
CNVR_615	15	113776780	113997792	221013	DUC,KNP	3	Dong et al. (2015); Qiu et al. (2021); Wang et al. (2020)
CNVR_616	15	113997792	114084241	86450	DUC,KNP,WRH	0	Only_this_study
CNVR_617	15	114084241	114246243	162003	KNP,WRH	0	Only_this_study
CNVR_618	15	120696351	120712988	16638	WRH	1	Liu et al. (2024)
CNVR_619	15	120911578	121026668	115091	DUC	1	Liu et al. (2024)
CNVR_620	15	132096607	132156477	59871	DUC	1	Liu et al. (2024)
CNVR_621	15	137218926	137223503	4578	DUC	3	Dong et al. (2015); Qiu et al. (2021); Wang et al. (2020)
CNVR_622	15	137223503	137247024	23522	DUC,WRH	3	Dong et al. (2015); Qiu et al. (2021); Wang et al. (2020)
CNVR_623	15	137476952	137559120	82169	DUC,WRH	5	Dong et al. (2015); Lin et al. (2024); Liu et al. (2024); Qiu et al. (2021); Wang et al. (2020)
CNVR_624	15	137559120	137615085	55966	DUC	3	Dong et al. (2015); Qiu et al. (2021); Wang et al. (2020)
CNVR_625	15	137746791	137932641	185851	DUC	3	Dong et al. (2015); Qiu et al. (2021); Wang et al. (2020)
CNVR_626	15	138004767	138053433	48667	DUC	3	Dong et al. (2015); Qiu et al. (2021); Wang et al. (2020)
CNVR_627	15	138350353	138466065	115713	DUC	5	Dong et al. (2015); Lin et al. (2024); Liu et al. (2024); Qiu et al. (2021); Wang et al. (2020)
CNVR_628	15	140224353	140404164	179812	DUC	3	Lin et al. (2024); Liu et al. (2024); Wang et al. (2020)
CNVR_629	16	2389967	2743822	353856	DUC,WRH	4	Dong et al. (2015); Liu et al. (2024); Qiu et al. (2021); Wang et al. (2020)
CNVR_630	16	2743822	2907009	163188	DUC	4	Dong et al. (2015); Liu et al. (2024); Qiu et al. (2021); Wang et al. (2020)
CNVR_631	16	6750320	7227590	477271	DUC	4	Dong et al. (2015); Liu et al. (2024); Qiu et al. (2021); Wang et al. (2020)
CNVR_632	16	12290628	12594872	304245	DUC	5	Dong et al. (2015); Lin et al. (2024); Liu et al. (2024); Qiu et al. (2021); Wang et al. (2020)
CNVR_633	16	16875290	16943946	68657	DUC,KNP	3	Dong et al. (2015); Qiu et al. (2021); Wang et al. (2020)
CNVR_634	16	16943946	17030716	86771	KNP	3	Dong et al. (2015); Qiu et al. (2021); Wang et al. (2020)
CNVR_635	16	18711598	18843178	131581	WRH	1	Liu et al. (2024)
CNVR_636	16	31371854	31452343	80490	DUC	4	Dong et al. (2015); Liu et al. (2024); Qiu et al. (2021); Wang et al. (2020)
CNVR_637	16	31452343	31521753	69411	DUC,WRH	4	Dong et al. (2015); Liu et al. (2024); Qiu et al. (2021); Wang et al. (2020)
CNVR_638	16	35019084	35179889	160806	WRH	4	Dong et al. (2015); Liu et al. (2024); Qiu et al. (2021); Wang et al. (2020)
CNVR_639	16	57565582	57681581	116000	WRH	0	Only_this_study
CNVR_640	16	59008528	59041690	33163	WRH	0	Only_this_study
CNVR_641	16	59342341	59470416	128076	WRH	0	Only_this_study
CNVR_642	16	59470416	59516523	46108	DUC,WRH	0	Only_this_study
CNVR_643	16	59516523	59624533	108011	DUC,KNP,WRH	1	Liu et al. (2024)
CNVR_644	16	59624533	59724105	99573	DUC	1	Liu et al. (2024)
CNVR_645	16	60528328	60648316	119989	DUC	1	Liu et al. (2024)
CNVR_646	16	70386828	70616813	229986	DUC	4	Dong et al. (2015); Liu et al. (2024); Qiu et al. (2021); Wang et al. (2020)
CNVR_647	16	70733074	70805740	72667	DUC	0	Only_this_study
CNVR_648	16	75251696	75361239	109544	DUC	2	Lin et al. (2024); Liu et al. (2024)
CNVR_649	16	77200434	77211708	11275	DUC	4	Dong et al. (2015); Liu et al. (2024); Qiu et al. (2021); Wang et al. (2020)
CNVR_650	16	77660714	77712480	51767	DUC	4	Dong et al. (2015); Liu et al. (2024); Qiu et al. (2021); Wang et al. (2020)
CNVR_651	16	78261061	78866669	605609	DUC	4	Dong et al. (2015); Liu et al. (2024); Qiu et al. (2021); Wang et al. (2020)
CNVR_652	16	78866669	79100616	233948	DUC,WRH	4	Dong et al. (2015); Liu et al. (2024); Qiu et al. (2021); Wang et al. (2020)
CNVR_653	16	79100616	79179227	78612	DUC	5	Dong et al. (2015); Lin et al. (2024); Liu et al. (2024); Qiu et al. (2021); Wang et al. (2020)
CNVR_654	17	156735	430790	274056	DUC,WRH	5	Dong et al. (2015); Lin et al. (2024); Liu et al. (2024); Qiu et al. (2021); Wang et al. (2020)
CNVR_655	17	430790	673180	242391	DUC	5	Dong et al. (2015); Lin et al. (2024); Liu et al. (2024); Qiu et al. (2021); Wang et al. (2020)
CNVR_656	17	673180	684949	11770	DUC,WRH	4	Dong et al. (2015); Lin et al. (2024); Qiu et al. (2021); Wang et al. (2020)
CNVR_657	17	684949	693319	8371	DUC	4	Dong et al. (2015); Lin et al. (2024); Qiu et al. (2021); Wang et al. (2020)
CNVR_658	17	2185072	2446853	261782	KNP	3	Lin et al. (2024); Liu et al. (2024); Wang et al. (2020)
CNVR_659	17	2446853	2472248	25396	DUC,KNP	4	Dong et al. (2015); Liu et al. (2024); Qiu et al. (2021); Wang et al. (2020)
CNVR_660	17	3776570	3816514	39945	WRH	4	Dong et al. (2015); Liu et al. (2024); Qiu et al. (2021); Wang et al. (2020)
CNVR_661	17	5299734	5347915	48182	WRH	1	Liu et al. (2024)
CNVR_662	17	5555622	5698500	142879	WRH	0	Only_this_study
CNVR_663	17	10177149	10247857	70709	DUC	1	Liu et al. (2024)
CNVR_664	17	11600241	11661687	61447	DUC	1	Liu et al. (2024)
CNVR_665	17	19639253	19708155	68903	WRH	4	Dong et al. (2015); Liu et al. (2024); Qiu et al. (2021); Wang et al. (2020)
CNVR_666	17	21394093	21483716	89624	DUC	1	Liu et al. (2024)
CNVR_667	17	23163933	23387388	223456	DUC	1	Liu et al. (2024)
CNVR_668	17	24120757	24527794	407038	DUC	1	Liu et al. (2024)
CNVR_669	17	49958334	50028437	70104	DUC	0	Only_this_study
CNVR_670	17	58551723	59046583	494861	DUC	4	Dong et al. (2015); Liu et al. (2024); Qiu et al. (2021); Wang et al. (2020)
CNVR_671	17	60573937	61642041	1068105	DUC	5	Dong et al. (2015); Lin et al. (2024); Liu et al. (2024); Qiu et al. (2021); Wang et al. (2020)
CNVR_672	18	2792986	2849611	56626	DUC	5	Dong et al. (2015); Lin et al. (2024); Liu et al. (2024); Qiu et al. (2021); Wang et al. (2020)
CNVR_673	18	2849611	3207585	357975	DUC,WRH	5	Dong et al. (2015); Lin et al. (2024); Liu et al. (2024); Qiu et al. (2021); Wang et al. (2020)
CNVR_674	18	3207585	3345740	138156	WRH	3	Dong et al. (2015); Qiu et al. (2021); Wang et al. (2020)
CNVR_675	18	28779820	28895756	115937	DUC,WRH	1	Liu et al. (2024)
CNVR_676	18	40378826	40429675	50850	DUC	1	Liu et al. (2024)
CNVR_677	18	41992583	42180106	187524	DUC	4	Dong et al. (2015); Liu et al. (2024); Qiu et al. (2021); Wang et al. (2020)
CNVR_678	18	45357970	45490573	132604	DUC	5	Dong et al. (2015); Lin et al. (2024); Liu et al. (2024); Qiu et al. (2021); Wang et al. (2020)
CNVR_679	18	48412057	49209037	796981	DUC	1	Liu et al. (2024)
CNVR_680	18	50754024	50914479	160456	DUC	1	Liu et al. (2024)
CNVR_681	18	54158853	54333765	174913	DUC	3	Dong et al. (2015); Qiu et al. (2021); Wang et al. (2020)
